# Supplementary material for: Histone demethylase PHF2 regulates inflammatory genes in Alzheimer’s disease
Source: Mol Psychiatry. 2025 Aug 23;31(2):845–59. doi: 10.1038/s41380-025-03181-z (PMC12746590; doi:10.1038/s41380-025-03181-z)
Supplement: Supplementary file 2 — Supplementary Tables [file 41380_2025_3181_MOESM2_ESM.xlsx]

## Sheet: Sup Table1
Sup. Table 1: Enrichment of transcription factor binding sites in AD DEGs
ID	Name	Source	pValue	FDR B&H	FDR B&Y	Bonferroni	Genes from Input	Genes in Annotation
1	GGGAGGRR V$MAZ Q6	GGGAGGRR V$MAZ Q6	TFBS	4.453e-31	4.889e-28	3.706e-27	4.889e-28	267	1836
2	M40703	PHF2 TARGET GENES	MSigDB	1.014e-25	5.565e-23	4.217e-22	1.113e-22	219	1498
3	M40693	FOXP2 TARGET GENES	MSigDB	1.889e-24	6.914e-22	5.24e-21	2.074e-21	259	1939
4	AACTTT UNKNOWN	AACTTT UNKNOWN	TFBS	8.641e-24	2.372e-21	1.798e-20	9.488e-21	217	1529
5	M30155	SFMBT1 TARGET GENES	MSigDB	4.348e-22	9.549e-20	7.237e-19	4.774e-19	227	1679
6	CTTTGT V$LEF1 Q2	CTTTGT V$LEF1 Q2	TFBS	7.649e-22	1.366e-19	1.035e-18	8.398e-19	213	1543
7	M30406	ZSCAN30 TARGET GENES	MSigDB	8.707e-22	1.366e-19	1.035e-18	9.561e-19	235	1771
8	M40781	NFRKB TARGET GENES	MSigDB	1.213e-20	1.665e-18	1.262e-17	1.332e-17	240	1860
9	M40796	SETX TARGET GENES	MSigDB	4.716e-20	5.293e-18	4.012e-17	5.179e-17	248	1965
10	M30207	TFEB TARGET GENES	MSigDB	4.821e-20	5.293e-18	4.012e-17	5.293e-17	194	1402
11	M40786	KDM7A TARGET GENES	MSigDB	1.532e-19	1.529e-17	1.159e-16	1.682e-16	237	1865
12	M30219	UBN1 TARGET GENES	MSigDB	4.099e-19	3.511e-17	2.661e-16	4.5e-16	230	1805
13	TGGAAA V$NFAT Q4 01	TGGAAA V$NFAT Q4 01	TFBS	4.156e-19	3.511e-17	2.661e-16	4.564e-16	200	1491
14	TTGTTT V$FOXO4 01	TTGTTT V$FOXO4 01	TFBS	5.704e-19	4.416e-17	3.347e-16	6.263e-16	210	1599
15	CAGGTG V$E12 Q6	CAGGTG V$E12 Q6	TFBS	6.033e-19	4.416e-17	3.347e-16	6.624e-16	243	1950
16	SCGGAAGY V$ELK1 02	SCGGAAGY V$ELK1 02	TFBS	1.105e-18	7.583e-17	5.747e-16	1.213e-15	136	870
17	M30314	ZNF407 TARGET GENES	MSigDB	2.826e-18	1.825e-16	1.383e-15	3.103e-15	244	1985
18	M40823	JDP2 TARGET GENES	MSigDB	7.152e-18	4.363e-16	3.307e-15	7.853e-15	236	1913
19	M40688	SETD1A TARGET GENES	MSigDB	9.172e-18	5.3e-16	4.017e-15	1.007e-14	192	1450
20	M29902	BARX1 TARGET GENES	MSigDB	1.197e-17	6.57e-16	4.98e-15	1.314e-14	175	1279
21	M29955	ELF2 TARGET GENES	MSigDB	1.189e-16	6.218e-15	4.713e-14	1.306e-13	194	1507
22	GGGTGGRR V$PAX4 03	GGGTGGRR V$PAX4 03	TFBS	1.379e-16	6.883e-15	5.217e-14	1.514e-13	151	1068
23	M40691	ZBTB7B TARGET GENES	MSigDB	3.736e-16	1.776e-14	1.346e-13	4.102e-13	234	1956
24	M30079	NAB2 TARGET GENES	MSigDB	3.882e-16	1.776e-14	1.346e-13	4.262e-13	195	1535
25	M29940	DIDO1 TARGET GENES	MSigDB	7.915e-16	3.476e-14	2.635e-13	8.69e-13	204	1642
26	M40710	HMGB1 TARGET GENES	MSigDB	1.583e-15	6.687e-14	5.068e-13	1.739e-12	193	1535
27	M40819	SUPT20H TARGET GENES	MSigDB	2.898e-15	1.179e-13	8.933e-13	3.182e-12	169	1291
28	M40855	BARX2 TARGET GENES	MSigDB	3.169e-15	1.243e-13	9.418e-13	3.479e-12	212	1751
29	TGANTCA V$AP1 C	TGANTCA V$AP1 C	TFBS	7.794e-15	2.951e-13	2.236e-12	8.557e-12	131	918
30	M29891	ASH1L TARGET GENES	MSigDB	1.323e-14	4.842e-13	3.67e-12	1.453e-11	183	1461
31	M30001	HMG20B TARGET GENES	MSigDB	2.2e-14	7.794e-13	5.907e-12	2.416e-11	226	1939
32	M29919	CEBPZ TARGET GENES	MSigDB	3.324e-14	1.141e-12	8.645e-12	3.65e-11	189	1540
33	M29966	FOXD2 TARGET GENES	MSigDB	4.007e-14	1.333e-12	1.01e-11	4.399e-11	163	1266
34	M40732	NUP153 TARGET GENES	MSigDB	4.316e-14	1.394e-12	1.056e-11	4.739e-11	198	1642
35	M30244	ZFHX3 TARGET GENES	MSigDB	6.647e-14	2.053e-12	1.556e-11	7.298e-11	218	1870
36	M40696	HOXA2 TARGET GENES	MSigDB	6.742e-14	2.053e-12	1.556e-11	7.403e-11	193	1595
37	MGGAAGTG V$GABP B	MGGAAGTG V$GABP B	TFBS	6.92e-14	2.053e-12	1.556e-11	7.599e-11	91	560
38	M30049	LHX9 TARGET GENES	MSigDB	7.107e-14	2.053e-12	1.556e-11	7.803e-11	192	1585
39	M30273	ZNF2 TARGET GENES	MSigDB	1.185e-13	3.336e-12	2.528e-11	1.301e-10	155	1198
40	M29925	CIITA TARGET GENES	MSigDB	1.232e-13	3.382e-12	2.563e-11	1.353e-10	158	1230
41	M40843	UBP1 TARGET GENES	MSigDB	1.606e-13	4.3e-12	3.259e-11	1.763e-10	222	1931
42	M40761	DBP TARGET GENES	MSigDB	1.67e-13	4.365e-12	3.308e-11	1.833e-10	119	836
43	CAGCTG V$AP4 Q5	CAGCTG V$AP4 Q5	TFBS	1.908e-13	4.814e-12	3.649e-11	2.095e-10	153	1184
44	GGGYGTGNY UNKNOWN	GGGYGTGNY UNKNOWN	TFBS	1.929e-13	4.814e-12	3.649e-11	2.118e-10	86	524
45	M30085	NFE2L1 TARGET GENES	MSigDB	2.055e-13	4.962e-12	3.761e-11	2.256e-10	219	1902
46	M29964	FEV TARGET GENES	MSigDB	2.079e-13	4.962e-12	3.761e-11	2.283e-10	199	1680
47	M30310	ZNF391 TARGET GENES	MSigDB	2.295e-13	5.309e-12	4.024e-11	2.52e-10	131	960
48	M40698	CBFA2T2 TARGET GENES	MSigDB	2.321e-13	5.309e-12	4.024e-11	2.548e-10	201	1704
49	CACGTG V$MYC Q2	CACGTG V$MYC Q2	TFBS	2.867e-13	6.425e-12	4.869e-11	3.148e-10	115	803
50	M34461	AHRR TARGET GENES	MSigDB	4.462e-13	9.798e-12	7.426e-11	4.899e-10	171	1388

## Sheet: Sup Table2
Sup. Table 2: PHF2 expression levels in control vs. AD humans
Zhang et al	Zhang et al	Myers et al	Myers et al	MSBB	MSBB	Mayo	Mayo	human postmortem PFC	human postmortem PFC	iPSC neuron	iPSC neuron	mouse PFC	mouse PFC
control	AD	control	AD	control	AD	control	AD	control	AD	control	AD	WT	5xFAD
0.16	-0.01	7.23	7.9	0.129089	0.026313	-0.70368	-0.58187	0.602513	1.47922	1.12	1.51	1.54388	2.11538
-0.1	0.07	7.9	7.88	-0.01389	0.276263	-0.50989	-0.4861	1.32177	1.55135	0.8	1.22	0.954166	0.809896
-0.09	-0.09	7.89	7.87	0.119588	-0.10218	-1.13856	-0.26378	1.04266	3.17398	1.08	1.28	0.620111	1.77101
0	-0.08	7.87	7.85	0.110763	0.107972	-0.65897	-0.46675	0.968093	1.63649	1.23	1.06	0.767769	1.13604
-0.05	0.04	7.85	7.84	-0.12826	0.129542	-0.54991	-0.09342	0.941816	1.34251	0.75	1.36	1.30695	3.5645
-0.1	0.08	7.84	7.83	-0.05647	0.07764	-0.69884	-0.60861	1.12314	0.866453	1.01	1.05	0.807122	1.11069
-0.11	0.09	7.83	7.82	-0.04461	0.001686	-0.88133	-0.39598	0.842973	0.916829	1.18	1.34	1.08021	1.00395
0.09	-0.07	7.79	7.82	-0.15272	0.246387	-0.95137	-0.38631	0.951603	1.28822	0.8	1.52	1.32956	0.718912
0.04	0.14	7.78	7.81	-0.2705	0.000515	-1.04236	-0.30759	1.16526	0.855718	1.02	1.14	0.701191	2.3798
0.07	0.08	7.76	7.78	-0.06718	-0.1447	-0.42268	-0.69693	1.11356	1.18198			0.885118	3.85654
-0.16	-0.13	7.76	7.77	0.036181	0.044055	-0.46339	-0.72994	0.926598	2.23773			0.618626	0.565124
-0.09	-0.09	7.75	7.77	-0.08032	0.244072	-1.34621	-0.39683		1.3239			1.38529	1.66132
-0.12	-0.04	7.75	7.76	-0.05901	0.205147	-1.00798	-0.21274					0.960764	1.25725
-0.01	-0.09	7.74	7.75	-0.08015	0.09784	-0.61012	-0.53499					0.750159	1.04045
-0.08	0.13	7.73	7.75	0.090962	-0.06075	-0.43726	-0.3276					1.13716	0.821375
-0.14	0.14	7.7	7.74	0.06772	0.141918	-0.92006	-0.80967					1.15192	1.09062
-0.11	0.15	7.7	7.74	-0.02222	0.340323	-0.48301	-0.52719
-0.13	-0.06	7.7	7.73	0.001328	0.149401	-0.81785	-0.16945
-0.18	0.02	7.68	7.73	-0.04465	0.158094	-0.33144	-0.72734
0.09	-0.2	7.68	7.73	0.126553	0.229792	-0.27676	-0.32544
0.12	-0.09	7.67	7.72	-0.14537	0.078832	-0.88488	-0.49938
-0.07	-0.12	7.67	7.72	0.114013	0.133537	-0.91211	-0.32487
0	-0.04	7.65	7.71	-0.10479	0.041196	-0.99875	-0.41591
-0.09	-0.07	7.64	7.71	-0.138	0.203814	-0.57772	-0.26877
-0.07	0	7.64	7.7	-0.00366	0.102004	-0.45583	-0.92484
0.11	-0.19	7.64	7.69	0.106774	0.094323	-0.35899	-0.33287
-0.06	0.16	7.64	7.69	0.001103	0.054766	-1.06396	-0.41122
-0.2	-0.17	7.63	7.69	-0.02411	0.102311	-0.68644	-0.36087
-0.18	-0.07	7.63	7.68	-0.21128	0.071379	-0.80623	-0.40852
-0.1	-0.19	7.62	7.68	-0.21144	-0.05043	-1.09417	-0.27174
0.13	-0.05	7.61	7.68	-0.07472	0.209425	-0.70425	-0.41663
-0.13	-0.12	7.61	7.67	-0.27974	0.158845	-0.91625	-0.42608
0.19	-0.09	7.59	7.66	0.130172	0.131539	-0.83212	-0.29976
0.06	-0.06	7.59	7.66	-0.06488	-0.03741	-0.75643	-0.42807
-0.04	0.19	7.59	7.66	-0.11726	0.116996	-0.37418	-0.60942
-0.02	-0.17	7.58	7.65	0.08761	-0.08151	-0.86323	-0.38619
-0.03	0.08	7.58	7.65	-0.11463	0.11877	-0.57915	-0.65706
-0.06	-0.07	7.57	7.63	0.022032	0.138226	-1.11692	-0.2587
0.01	0.02	7.56	7.63	0.107878	0.150683	-0.52879	-0.38418
-0.15	0.1	7.56	7.63	-0.3461	0.369957	-1.01964	-0.33029
0.05	0.12	7.56	7.63	-0.12397	0.060754	-0.78996	-0.28405
-0.15	0.13	7.56	7.62	-0.18827	0.095025	-0.22234	-0.35504
-0.12	0.02	7.55	7.62	0.365693	0.313149	-0.82063	-0.69376
0.12	-0.1	7.54	7.62	-0.34605	0.216287	-0.33872	-0.8226
-0.12	-0.01	7.54	7.61	0.011835	0.346431	-0.61721	-0.41116
-0.13	0.04	7.54	7.61	4.43e-05	-0.04187	-0.75666	-0.69947
0	0.05	7.53	7.6	-0.02224	0.076573	-0.49135	-0.42162
0.16	0.2	7.52	7.58	-0.14279	0.272283	-0.42899	-0.51987
-0.09	-0.05	7.52	7.57	0.016771	0.155202	-0.68868	-0.53983
-0.06	-0.14	7.52	7.57	-0.04931	0.17868	-0.71999	-0.43705
0.19	0.11	7.52	7.57	-0.00167	0.12929	-0.79973	-1.1734
-0.19	0.07	7.52	7.57	-0.02931	-0.02742	-0.57298	-0.34973
0.14	0.03	7.51	7.56	-0.0736	-0.02584	-0.76915	-0.48886
0.12	0.06	7.51	7.55	-0.18252	-0.06647	-0.23354	-0.60119
0.16	-0.19	7.51	7.55	-0.23331	0.048223	-0.60833	-0.54645
-0.15	-0.03	7.5	7.55	-0.08988	0.036978	-0.24729	-0.59985
0	0	7.5	7.54	-0.02262	-0.12605	-0.66961	-0.43733
-0.1	0.01	7.5	7.54	-0.01651	0.175719	-0.402	-0.40032
0.16	-0.13	7.5	7.54	-0.00796	-0.00062	-0.89479	-0.34623
0.04	-0.16	7.5	7.54		0.240855	-0.76055	-0.41948
0.11	0.13	7.49	7.53		0.370155	-0.68491	-0.28593
0.14	-0.06	7.48	7.53		0.082598	-0.39407	-0.49221
-0.18	0.13	7.48	7.53		0.12037	-0.939	-0.20275
-0.18	0.16	7.48	7.52		0.135281	-0.57606	-0.34653
0.02	0.1	7.47	7.51		0.231641	-0.78116	-0.72721
0.06	0.03	7.47	7.51		0.128367	-0.67764	-0.22236
0.1	-0.06	7.47	7.51		0.093047	-0.21325	-0.61883
-0.01	0.16	7.47	7.51		0.17809	-0.49599	-0.28459
-0.01	0.05	7.46	7.5		-0.0342		-0.59378
0.05	-0.16	7.46	7.5		0.022622		-0.611
-0.19	0.15	7.46	7.49		0.088429		-0.2951
-0.15	0.11	7.46	7.48		0.215498		-0.80781
0.01	-0.11	7.45	7.48		0.082322		-0.32631
0.14	0.13	7.44	7.46		0.203838		-0.31413
0.17	0.12	7.44	7.46		0.253959		-0.05088
-0.12	-0.16	7.43	7.45		0.091316		-0.39723
0.06	0.07	7.43	7.45		0.171281		-0.33068
-0.09	0.1	7.42	7.44		0.057069		-0.33926
-0.1	-0.1	7.42	7.44		0.021058		-0.57042
0.14	-0.14	7.42	7.43		-0.05104		-0.55132
0.1	0.2	7.41	7.41		0.126821
-0.01	-0.09	7.41	7.4		0.068355
-0.08	-0.05	7.4	7.4		-0.05886
0.12	-0.2	7.39	7.37		0.398987
0.2	-0.04	7.39	7.35		0.050423
-0.04	-0.18	7.38	7.35		0.191059
-0.14	-0.18	7.37	7.27		0.164463
-0.13	0.02	7.37			0.101849
-0.19	0.08	7.36			0.154847
0.02	0.04	7.36			0.160365
0.02	-0.11	7.36			-0.0107
0.05	-0.09	7.35			0.059468
-0.14	0.12	7.35			0.088492
0.16	-0.15	7.35			0.021304
0.01	-0.2	7.34			-0.17376
-0.15	-0.17	7.34			0.214467
0.18	-0.14	7.32			-0.11567
0.15	-0.05	7.32			0.106752
-0.01	0.13	7.31			-0.02538
-0.04	0.14	7.3			-0.08675
-0.11	0.16	7.29			0.224503
-0.02	-0.15	7.29			0.413357
-0.03	-0.16	7.26			0.003161
0.01	0.19	7.25			0.356287
0.19	0.02	7.13			0.242307
-0.11	-0.06	7.12			0.026002
-0.02	0.1				0.10186
0.03	-0.14				0.244094
-0.16	-0.05				0.222605
-0.05	0.12				0.149878
-0.02	0.13				-0.06439
-0.12	-0.18				0.004233
0.16	0.13				0.127649
-0.05	0.15				0.219027
0.09	-0.03				-0.02404
0.02	0.07				0.119038
-0.04	-0.12				-0.09791
0.02	0.02				0.197715
0.15	0.1				0.266831
-0.03	-0.05				0.151319
-0.07	-0.15				0.554763
-0.19	-0.09				0.204518
0.05	0.03				0.037188
0.14	0.13				0.411864
0.17	-0.17				0.188769
0.01	0.08				-0.04437
-0.01	0.12				0.143469
0.08	0.18				0.211419
-0.08	0.1				0.274777
-0.18	0.17				-0.02754
-0.08	0.17				0.099521
-0.19	-0.04				0.010126
0.09	0.09				0.068244
-0.15	-0.06				0.192436
-0.02	0.19				-0.24182
-0.14	-0.15				0.155087
0.12	0.2				-0.0557
0.19	0				-0.01061
0.01	-0.17				-0.36893
0.11	0.1				0.356937
0.08	0.16				-0.00304
-0.16	-0.09				0.575459
-0.1	-0.09				0.247389
-0.04	0.08
0.11	0.09
-0.17	-0.01
-0.01	-0.1
-0.16	-0.05
-0.19	-0.16
0.02	-0.16
-0.17	0.06
0.16	-0.18
-0.15	0.07
0.14	0.1
-0.18	0.05
-0.09	-0.03
0.02	0.13
0.08	0.19
0.06	0.13
0.06	-0.11
-0.03	0.18
0.07	0.04
0.12	-0.13
-0.17	0.19
0.13	0.08
0.14	0.18
0.17	-0.09
-0.04	0.11
-0.14	0.08
0.19	-0.07
0.12	0.13
-0.07	-0.1
-0.04	0.09
0.04	-0.05
0.08	-0.05
-0.12	0.13
0.06	-0.14
0.17	-0.03
0.09	0.16
-0.02	-0.2
0.03	-0.15
0.19	-0.18
-0.18	-0.01
-0.03	-0.04
-0.06	0.01
0.02	0.1
0.05	0.08
0.17	0.01
0.2	-0.1
0	0.03
0.02	0.02
0.14	-0.01
-0.01	0.19
0.16	-0.18
0.08	0.01
-0.12	0.07
-0.09	0.01
-0.03	-0.04
0.04	-0.06
0.2	0
-0.13	0.06
-0.05	-0.08
-0.01	0.1
0.01	-0.06
-0.12	-0.09
	0.12
	-0.2
	-0.19
	-0.15
	-0.13
	0.11
	-0.04
	0.03
	-0.04
	0.08
	-0.17
	-0.04
	0.11
	-0.17
	0.11
	-0.01
	0.09
	-0.18
	0.2
	0.15
	0.15
	-0.19
	-0.04
	-0.02
	-0.03
	-0.09
	-0.07
	0.17
	-0.1
	0
	-0.19
	-0.15
	-0.06
	-0.02
	0.19
	-0.14
	0.19
	-0.14
	-0.09
	-0.05
	0.19
	-0.14
	0.17
	-0.01
	0.15
	0.16
	0.1
	0.04
	0.19
	0.01
	0.06
	-0.07
	0.01
	0.06
	0.16
	-0.02
	-0.07
	-0.07
	-0.09
	0
	0.05
	0.11
	-0.09
	0.1
	0.2
	-0.14
	0.01
	0
	-0.01
	-0.09
	-0.03
	-0.1
	0.2
	0.09
	-0.15
	0.1
	-0.11
	0.07
	-0.03
	-0.13
	0.15
	0.03
	-0.09
	-0.09
	0.16
	0.04
	0
	0.17
	0.04
	0.15
	0
	0.01
	0.11
	0.13
	0.09
	-0.06
	0.14
	0
	0.01
	-0.01
	-0.09
	-0.16
	0.08
	0.14
	-0.11
	0.11
	-0.18
	0.13
	-0.07
	0.07
	0.17
	0.01
	0.19
	-0.13
	-0.02
	-0.09
	-0.05
	-0.13
	-0.14
	0.07
	-0.16
	0.07
	-0.11
	-0.05
	0.16
	-0.18
	0.19
	0.11
	0.1
	0.19
	-0.14
	0.02
	-0.1
	0.18
	0.08
	0.09
	-0.19
	0.18
	0.08
	-0.01
	-0.04
	0.14
	-0.08
	-0.1
	-0.13
	0.1
	-0.13
	0.1
	-0.19
	-0.1
	-0.06
	-0.08
	0.01
	-0.07
	-0.04
	0.11
	0.15
	-0.06
	-0.07
	0.17
	0.04
	0.08
	-0.04
	0.11
	0.19
	-0.16
	-0.16
	0.15
	0.13
	0.05
	-0.13
	-0.01
	0.12
	0.01
	-0.18
	-0.14
	0.13
	-0.18
	-0.15
	-0.17
	0.11
	0.04
	0.17
	0.18
	-0.07
	0.1
	-0.04
	0.17
	-0.09
	-0.04
	-0.16
	-0.01
	0.18
	-0.03
	0.01
	-0.06
	0.18
	0.04
	-0.11
	-0.04
	-0.15
	0.07
	-0.13
	-0.04
	0.05
	-0.07
	0.02
	0.14
	-0.11
	0.13
	0.19
	0.12
	-0.12
	0.16
	0.04
	0.18
	0.07
	0.05
	0.08
	-0.18
	0.07
	0.07
	-0.19
	0.11
	-0.14
	-0.11
	-0.18
	-0.04
	0.15
	-0.09
	-0.08
	-0.03
	0.06
	0.01
	0.19
	-0.15
	0.08
	0.15
	0.07
	0.03
	-0.09
	-0.06
	0.17
	0.13
	0.19
	-0.14
	-0.03
	0.09
	-0.1
	0.04
	0.06
	0.1
	0.12
	0.1
	0.07
	0.07
	-0.16
	-0.02
	0.09
	-0.01
	0.19
	0.19
	-0.18
	0.14
	-0.13
	0.2
	0.06
	-0.11
	0.11
	0.05
	-0.01
	0.18
	0.2
	0
	-0.11
	-0.18
	0
	-0.07
	0.11
	-0.04
	-0.12
	-0.17
	-0.06
	-0.05
	-0.05
	0.04
	-0.04
	0.05
	-0.03
	-0.07
	-0.02
	-0.08
	0.03
	0.03
	0.03
	0.13
	0.03
	-0.13
	-0.05
	0.01
	0.06
	-0.2
	0.13
	0.05
	-0.13
	-0.04
	0.04
	0.04
	-0.15
	0.16
	-0.15
	0.04
	-0.12
	-0.01
	0.01
	0.18
	0
	-0.11
	0.06
	0.16
	0.19
	0.19
	0.09
	-0.16
	-0.05
	0.16
	0.19
	-0.07
	0.1
	0.19
	-0.17
	-0.18
	-0.19
	0.01
	0
	-0.16
	-0.18
	-0.15
	-0.07
	0.13

## Sheet: Sup Table3
Sup. Table 3: Statistics of PHF2 changes in different stages and sexes of AD
dataset	gene	sex_group	comparison	p_value	test
Mayo	PHF2	male	Kruskal-Wallis	0.00274247	kruskal
Mayo	PHF2	male	Ctrl vs ModerateAD	0.649776	dunn
Mayo	PHF2	male	Ctrl vs SevereAD	0.00387338	dunn
Mayo	PHF2	male	ModerateAD vs SevereAD	0.0688065	dunn
Mayo	PHF2	female	Kruskal-Wallis	0.000662184	kruskal
Mayo	PHF2	female	Ctrl vs ModerateAD	0.743967	dunn
Mayo	PHF2	female	Ctrl vs SevereAD	0.000948693	dunn
Mayo	PHF2	female	ModerateAD vs SevereAD	0.0817753	dunn
Mayo	PHF2	combined	Kruskal-Wallis	1.00158e-06	kruskal
Mayo	PHF2	combined	Ctrl vs ModerateAD	0.52991	dunn
Mayo	PHF2	combined	Ctrl vs SevereAD	2.70028e-06	dunn
Mayo	PHF2	combined	ModerateAD vs SevereAD	0.00603889	dunn
MSBB	PHF2	male	Kruskal-Wallis	2.80226e-06	kruskal
MSBB	PHF2	male	Ctrl vs ModerateAD	0.151223	dunn
MSBB	PHF2	male	Ctrl vs SevereAD	1.35135e-06	dunn
MSBB	PHF2	male	ModerateAD vs SevereAD	0.151223	dunn
MSBB	PHF2	female	Kruskal-Wallis	0.00131073	kruskal
MSBB	PHF2	female	Ctrl vs ModerateAD	0.112471	dunn
MSBB	PHF2	female	Ctrl vs SevereAD	0.00167479	dunn
MSBB	PHF2	female	ModerateAD vs SevereAD	0.0770547	dunn
MSBB	PHF2	combined	Kruskal-Wallis	6.91036e-09	kruskal
MSBB	PHF2	combined	Ctrl vs ModerateAD	0.0108335	dunn
MSBB	PHF2	combined	Ctrl vs SevereAD	4.7978e-09	dunn
MSBB	PHF2	combined	ModerateAD vs SevereAD	0.0108335	dunn
ROSMAP	PHF2	male	Kruskal-Wallis	4.62061e-05	kruskal
ROSMAP	PHF2	male	Ctrl vs ModerateAD	0.0531061	dunn
ROSMAP	PHF2	male	Ctrl vs SevereAD	0.0531061	dunn
ROSMAP	PHF2	male	ModerateAD vs SevereAD	2.43467e-05	dunn
ROSMAP	PHF2	female	Kruskal-Wallis	0.000183227	kruskal
ROSMAP	PHF2	female	Ctrl vs ModerateAD	0.761907	dunn
ROSMAP	PHF2	female	Ctrl vs SevereAD	0.0100266	dunn
ROSMAP	PHF2	female	ModerateAD vs SevereAD	0.000458718	dunn
ROSMAP	PHF2	combined	Kruskal-Wallis	3.68399e-08	kruskal
ROSMAP	PHF2	combined	Ctrl vs ModerateAD	0.312136	dunn
ROSMAP	PHF2	combined	Ctrl vs SevereAD	0.002212	dunn
ROSMAP	PHF2	combined	ModerateAD vs SevereAD	3.05866e-08	dunn

## Sheet:  Sup Table4
Sup. Table 4: PHF2 changes in scRNA-seq of AD
no-pathology vs pathology	IndModel.adj.pvals	no.pathology.mean	pathology.mean	IndModel.FC	MixedModel.z	MixedModel.p		Cell Types
PHF2	2.39e-05	0.0787979	0.0923995	0.229728	5.07714	3.83e-07		Ex
PHF2	0.402803	0.0618012	0.0830271	0.425947	2.33012	0.0197998		In
PHF2	0.870097	0.0305252	0.0362377	0.24749	1.55634	0.119627		Ast
PHF2	0.879859	0.0146073	0.0199151	0.447172	0.281797	0.7781		Mic
PHF2	0.989684	0.0326495	0.029284	-0.156948	0.0156778	0.987491		Oli
PHF2	0.726844	0.0596801	0.0459669	-0.376655	-0.988141	0.323084		OPC
no-pathology vs early-pathology	IndModel.adj.pvals	no.pathology.mean	early.pathology.mean	IndModel.FC	MixedModel.z	MixedModel.p		Cell Types
PHF2	0.000114247	0.0784722	0.100455	0.356303	6.90343	5.08e-12		Ex
PHF2	0.104015	0.0601946	0.0844717	0.488834	2.5865	0.00969559		In
PHF2	0.884724	0.0303517	0.0355853	0.229503	1.13948	0.254502		Ast
PHF2	0.954471	0.0144281	0.0149214	0.0484966	0.0618495	0.950683		Mic
PHF2	0.735346	0.0316755	0.0281172	-0.171915	-0.0666396	0.946869		Oli
PHF2	0.522794	0.0586523	0.0443323	-0.40383	-0.93342	0.350603		OPC
Table tabs	Explanation
Ex	differential expression analysis for excitatory neurons.
In	differential expression analysis for inhibitory neurons.
Ast	differential expression analysis for astrocytes.
Oli	differential expression analysis for oligodendrocytes.
Opc	differential expression analysis for oligodendrocyte progenitor cells.
Mic	differential expression analysis for microglia.
single-cell_model_comparisons	snRNA-seq differential expression analysis comparison between cell-level independent model (2-sided Wilcoxon-rank-sum test) and individual-level model (Poisson mixed model)
bulk_comparison	global comparison between snRNA-seq and bulk RNA-seq differential expression analyses
Column Abreviations	Column description
IndModel.adj.pvals	fdr-adjusted p-values, two-sided 2-sided Wilcoxon-rank-sum test.
IndModel.FC	log2 fold change of pathology mean value relative to no-pathology mean value
MixedModel.z	z-score of Poisson mixed model
MixedModel.p	p-value of Poisson mixed model
DEGs.Ind.Model	logical indication of whether a gene meets the criteria fdr-adjusted p-value < 0.01 and absolute log2 fold change > 0.25
DEGs.Ind.Mix.models	logical indication of whether a gene meets the criteria fdr-adjusted MixedModel.p < 0.05 (frd-adjustment over genes meeting criteria in DEGs.Ind.Model)
Sample info
Ex cells pooled from 48 individuals (24 no pathology, 15 early, 9 late) (cells total n=34976, pathology n=17878, no-pathology n=17098, early-pathology n=11920, late-pathology n=5958)
In cells pooled from 48 individuals (24 no pathology, 15 early, 9 late) (cells total n=9196, pathology n=4371, no-pathology n=4825, early-pathology n=2796, late-pathology n=1575)
Ast cells pooled from 48 individuals (24 no pathology, 15 early, 9 late) (cells total n=3392, pathology n=1830, no-pathology n=1562, early-pathology n=1278, late-pathology n=552)
Oli cells pooled from 48 individuals (24 no pathology, 15 early, 9 late) (cells total n=18235, pathology n=9035, no-pathology n=9200, early-pathology n=5606, late-pathology n=3429)
Opc cells pooled from 48 individuals (24 no pathology, 15 early, 9 late) (cells total n=2627, pathology n=1290, no-pathology n=1337, early-pathology n=870, late-pathology n=420)
Mic cells pooled from 48 individuals (24 no pathology, 15 early, 9 late) (cells total n=1920, pathology n=955, no-pathology n=965, early-pathology n=526, late-pathology n=429)
ROSMAP bulk RNA-seq cohort (n=484, pathology n=293, no-pathology n=191). Only samples with a RIN score > 5 were considered

## Sheet: Sup Table5
Sup. Table 5: Gene sets for GO enrichment and gene network analyses
AD-DEGs	PHF2 targets	human inflammation genes	PHF2 target genes in Human AD DEGs	intersect genes used for gene network construction
NOVA1	NSRP1	CD1A	UBE2I	STAT3
NPNT	PDCD6	CD1B	MTM1	IGF2R
ITPKB	LINC02210-CRHR1	CD1C	EIF4E	ITGA6
UBE2I	RPS19	CD1D	IMMP1L	FOXO1
MRPS11	AMBRA1	CD1E	SLC2A11	TNFRSF1A
MTM1	ZNF268	CD2	ARID1A	CD44
EIF4E	GLMP	PSTPIP1	PDCD6	NFKBIA
NDUFA11	BORA	CD2BP2	SON	TLR4
IMMP1L	ACP6	CD3D	TXNL1	JAK1
SLC2A11	TMEM231	CD3E	BDNF	ITGAV
C4A	PSMD1	CD3G	LAMB2	SMAD1
GCN1L1	SRP19	CD4	SLC25A16	SLC3A2
C4B	IL17D	CD5	CLTA	NFKB1
ARID1A	IQCE	CD5L	RAB7A	CASP7
PDCD6	UPF3A	CD6	PIEZO1	IRF2
SON	NDUFB6	CD7	NOC2L	B2M
TXNL1	CLN5	CD8A	DUSP28	ITGA5
BDNF	COL4A6	CD8B1	RELL1	NOTCH2
LAMB2	CASP7	CD9	TMEM43	LIFR
SLC25A16	MAP7D3	PTGFRN	XRN2	CD59
CLTA	WASHC2C	MME	TRAPPC13	LRP1
RAB7A	ANKDD1A	ITGAL	TPD52	DDR1
PIEZO1	ZNF608	ITGAM	DNAJC3	RELA
NOC2L	VWDE	ITGAX	RPGRIP1L	TICAM2
B3GNT4	C1QBP	ANPEP	PAM16	CSF1
KDM2B	TSN	CD14	NUP205	NFKB2
DUSP28	GVQW3	FCGR3A	MINK1	CANX
RELL1	MRPL48	FCGR3B	LIN37	EP300
TMEM43	ACY1	ITGB2	CAPN2	PSIP1
XRN2	VIM	LTBR	SLC41A1	TRAF6
TRAPPC13	C10orf67	CD19	GTPBP10	CMTM4
TPD52	TEPSIN	MS4A1	TCEA2	IGF1R
AQP4	VPS45	MS4A3	PIAS2	MYD88
DNAJC3	PNPO	MS4A5	OSMR	FYN
RPGRIP1L	CYTH2	CR2	CNN3	CD58
PAM16	PDZD7	CD22	ARHGAP42	HLA-E
NUP205	CDIN1	FCER2	EIF3M	RHCE
MINK1	ARHGAP26	IL2RA	CTNND1	PRDX6
STAT3	CCM2	DPP4	TLN1	ILF2
LIN37	IRF7	TNFRSF7	PLEC	TAP1
CAPN2	IFT74	TNFSF7	ANO6	CD63
SLC41A1	S1PR1	CD28	TMX1	RIPK1
KIAA1841	CHN1	ITGB1	DDX3X	PARP1
GTPBP10	GTF2IRD2	TNFRSF8	FLNA	ITGB1
IGF2R	PDIA4	TNFSF8	ANKRD54	ITGA1
TCEA2	ETS2	PECAM1	RPP30	CMTM6
PIAS2	ZCCHC14	FCGR2A	ITPR2	YWHAZ
OSMR	CHD3	FCGR2B	GLG1	IL6ST
CNN3	TET3	CD33	POLDIP3	CD151
C12orf73	CRELD1	SIGLEC6	SEC24B	C1RL
ARHGAP42	PRKN	SIGLEC5	ATP10D	CD109
EIF3M	AIFM1	CD34	NTPCR	TYK2
FAM98C	IFT172	CR1	LAPTM4A	HLA-C
CTNND1	MFN2	CD36	MYH9	CASP6
TLN1	CABCOCO1	SCARB1	DHX9	SDC1
PLEC	PSEN2	SCARB2	DYNLL2	FGFR1
ANO6	B4GALT2	CD37	STOM	TAP2
HDAC9	GMPPB	CD38	PRDX1	PSMB8
TMX1	GGH	ENTPD1	RPUSD3	CXCL1
DDX3X	ADAR	TNFRSF5	GSPT1	TIMP1
FLNA	ZNF674	TNFSF5	NDUFAF6	IL4R
ANKRD54	TBCD	TRAF3	PTTG1IP	TNFRSF10D
RPP30	PLXNA1	ITGA2B	DCAF4	TNFRSF10B
ITPR2	THAP12	GP9	RPN2	TNFRSF12A
GLG1	PDHX	GP1BA	PSMG3	LTBR
POLDIP3	CYB5R3	GP1BB	ELF1	IL15RA
SEC24B	FAR2	GP5	SLC7A2	IL1R1
ABCB7	ZNF746	SPN	LAMC1	MICA
C14orf79	NDUFAF8	CD44	MSN	IRF1
EPB42	FBXO7	PTPRC	NDUFS8	PLAUR
ATP10D	DDR1	PTPRCAP	TRIM8	F3
NTPCR	NBL1	MCP	TMED5	CXCL2
LAPTM4A	BRF1	CD47	LRIG1	NFIL3
MYH9	GTPBP10	CD48	SPPL2A	CD81
DHX9	MTMR11	ITGA2	PPP1R37	MICB
KLHDC4	VPS37C	ITGA3	TEAD1	TNFRSF10A
TTC5	ZMYM3	ITGA4	NTHL1	CMTM7
DYNLL2	BPNT1	ITGA5	GNA13	ENC1
STOM	PRPS2	ITGA6	THOC5	PRNP
HCFC1	RTL8C	ICAM3	NDUFA2	CD47
PRDX1	AFDN	ITGAV	AP3M1	CD2BP2
RPUSD3	SUMO3	CDW52	RHOA	PPP3CA
GSPT1	MAPK12	CD53	CAP1	THY1
ITGA6	CENPM	ICAM1	TMED10
CCDC12	CDC25B	DAF	SWAP70
NDUFAF6	HNRNPL	NCAM1	COX7A2L
PTTG1IP	PKMYT1	CD58	ARHGAP31
DCAF4	CBX1	CD59	MAPRE1
RPN2	CAPN10	ITGB3	AGFG2
PSMG3	COG2	SELE	C1orf50
PLEKHA3	UBE2E1	SELL	MKLN1
DCHS1	ORC2	SELP	ZFP36L1
C14orf80	MRPL53	CD63	EMC4
BNIP1	ELP6	FCGR1A	LSM4
KIAA0100	ZSCAN31	CEACAM1	IQGAP1
ELF1	POLD2	CEACAM8	DDX5
SLC7A2	ZNF480	CEACAM6	PSAT1
SASH1	ZZZ3	CEACAM3	RAB10
LAMC1	ST7	CEACAM5	CHCHD7
MSN	ADCY3	PSG1	VPS53
NDUFS8	PPP2R1A	CD68	DTNB
TRIM8	GKAP1	CD69	SOS1
MAP3K13	UBE2F	TFRC	SEH1L
TMED5	SP100	CD72	YAP1
LRIG1	BRD9	NT5E	KBTBD6
SPPL2A	HSBP1L1	CD74	KCTD13
PPP1R37	GPD1L	SIAT1	PLOD2
TEAD1	NABP2	CD79A	ZFC3H1
NTHL1	SLFN11	CD79B	UBR5
GNA13	LPP	CD80	C16orf87
THOC5	NHEJ1	CD81	PFKFB3
NDUFA2	SEMA3D	IGSF8	LYRM4
AP3M1	SLC37A3	KAI1	SF3B1
RHOA	RPS23	CD83	WLS
CAP1	DBN1	CD84	CAT
PRKCZ	PRELID2	LILRB1	FSD1L
TRAPPC2L	SFXN1	CD86	KANK2
FOXO1	TMEM192	PLAUR	ELOVL5
WIPI2	MRPL3	C5R1	CCM2
TMED10	CDC23	FCAR	MMRN2
SWAP70	AADAT	THY1	TGFB2
COX7A2L	UBE2D3	LRP1	RGL1
PHKG2	PBK	CDW92	AARSD1
ARHGAP31	FZD3	C1QR1	ZFHX3
HSPB8	ZNF354B	KLRD1	SNX33
CLU	NCK2	TNFRSF6	ARHGAP29
AGO2	BBS1	TNFSF6	PTAR1
MAPRE1	KDM5A	CD96	GSKIP
AGFG2	DLD	CD97	EXOSC1
C1orf50	CAVIN3	SLC3A2	PLXNB2
MTPAP	VPS51	SLC7A5	NUTF2
MKLN1	RRM1	CD99	DDX21
ZFP36L1	LRRC8D	SEMA4D	AHNAK
COPB1	SLC25A22	IGSF2	ENO1
EMC4	THEM4	ICAM2	DLK2
LSM4	CASP4	ITGAE	FUBP1
TNFRSF1A	RAD51	ITGB4	SPATA7
IQGAP1	WEE1	ENG	ARF6
CEP41	HARBI1	VCAM1	CDC73
KRT5	LMAN2L	LAMP1	HADH
DDX5	THOC2	LAMP2	TIMM50
POLL	ASB8	SEMA7A	ANXA5
IL17RB	ATF7IP	CD109	RNF34
PSAT1	NR2C2AP	MPL	CPQ
RAB10	CCDC77	PVRL1	MDP1
CHCHD7	SPPL3	PVRL2	LRRC28
VPS53	PRKAB1	CSF3R	PRKD3
SLC39A12	CCDC91	CSF1R	KLHL22
H2AFY	SLC25A10	KIT	TMBIM6
DTNB	RNF41	IFNGR1	SEC14L1
SOS1	ATXN2	TNFRSF1A	FGFRL1
SEH1L	EGLN3	TNFRSF1B	WBP1L
YAP1	CLBA1	IL1R1	TRPS1
KBTBD6	MFSD5	IL1R2	DHX15
KCTD13	ATP5MC2	IL2RB	ST3GAL3
PLOD2	AGBL3	IL4R	GNAI3
ZFC3H1	HAT1	IL5RA	DDI2
DOCK6	TEX261	IL6R	TMEM222
UBR5	RRP7A	IL7R	MTMR3
C16orf87	PISD	IL8RA	FOXRED1
FAM134C	IFT22	IL8RB	NAPA
PFKFB3	MMADHC	IL6ST	ENY2
LYRM4	TAPBPL	CSF2RB	GNG12
SF3B1	KHNYN	IL2RG	PRCP
WLS	PLEK2	PROM1	FBXL3
CAT	ZFYVE1	TNFSF4	RGS17
FSD1L	CLPTM1L	TNFRSF4	SH3PXD2B
KANK2	LHX9	FLT3	PCYT2
ELOVL5	PRXL2C	MST1R	EXOC3
ARHGEF6	MICA	TNFRSF9	S1PR1
CCM2	ZXDC	SDC1	B3GNTL1
MMRN2	TRIP13	PDGFRA	PLCD1
TGFB2	TRPM7	PDGFRB	TRIM47
RGL1	INO80	THBD	EZR
TRIM5	CEP152	F3	DZANK1
DNAJC16	GABARAPL2	ACE	GJA1
AARSD1	HAGHL	CDH5	ZSWIM8
ZFHX3	CARHSP1	MCAM	BRF1
NRXN3	DOLPP1	BSG	ABCA1
FAM188A	BNIP2	PTPRJ	FERMT2
SNX33	KLHL23	SLAMF1	EHD2
CD44	PANO1	CD151	DLG5
ARHGAP29	INPP5K	CTLA4	SAV1
PTAR1	TIGD7	PVR	DAD1
LRP4	TFAP4	ADAM8	ZNF48
REPIN1	UBE2Z	ADAM17	EPS8
GSKIP	NAA38	BST1	SLC12A4
ATXN3	HEXD	KLRC1	BIRC2
EXOSC1	BLMH	CD160	EMP3
PLXNB2	OGFOD3	KLRB1	SLC39A1
NUTF2	GALK1	SELPLG	HNRNPF
RANBP3L	ZNF317	CD163	CTDSP2
DDX21	ANKRD27	CD164	PLXNB1
AHNAK	PODNL1	ALCAM	TGFBR3
ENO1	UBL5	DDR1	SCOC
YPEL4	ZNF548	HMMR	INPPL1
STARD8	ZNF671	SN	PLSCR4
DLK2	TMEM38A	L1CAM	DBI
TRAF3IP1	TRIM28	FUT3	VPS13C
FUBP1	PIK3C2B	PRV1	MAML2
SPATA7	SH2B2	VPREB1	SHH
ARF6	RGS12	IGLL1	RASSF8
NFKBIA	GIGYF1	LY64	HELZ2
CDC73	DEDD	CXCR3	MAD1L1
HADH	SGPL1	CXCR4	LETMD1
TIMM50	CENPB	CCR5	GANAB
ANXA5	HOXB7	CCR7	SRGN
RNF34	SPDYE10	MOX2	DIABLO
TRRAP	HLCS	PROCR	TGFBR2
CPQ	CD81	TEK	CPNE3
TRIM22	UBE2I	MSR1	FAS
MDP1	PIP4K2B	LY75	METTL6
LRRC28	MRPS10	MRC1	PARP4
PRKD3	BEX3	CD207	SUGP1
TLR4	LMNB2	LAMP3	MECR
KLHL22	MZT1	CD209L	VCL
TMBIM6	PRKAA1	CD209	MCL1
JAK1	CLINT1	IL12RB1	DOCK7
SEC14L1	ZNF77	IL13RA1	GNL3L
FGFRL1	MICB	IL13RA2	PTBP1
WBP1L	MTX3	IL17R	ANKFY1
TRPS1	PROSER1	INSR	DENND4A
GJD2	NHLRC3	IGF1R	FBXL7
DHX15	DOP1A	IGF2R	RPL15
ARHGEF40	H2BC18	LAG3	TNPO1
ST3GAL3	LDLRAP1	CD226	PXDC1
GNAI3	PRPF18	MUC1	BAG3
ITGAV	VPS13D	MFI2	SLC38A2
PPEF1	FAM222A	LY9	DDHD2
DDI2	RAD23B	PRNP	DENND4C
PEAR1	ZNF518A	TM4SF2	XPOT
GRIA4	CBLN3	PLXNC1	DLC1
TMEM222	RGS9BP	SLC4A1	SYDE1
MMRN1	H2AC25	FY	PGM2
MTMR3	PIWIL4	GYPA	ARF5
FOXRED1	PEX26	GYPB	ATP11C
NAPA	TBPL1	GYPC	UBXN4
ENY2	PACS2	KEL	RAB2A
GNG12	NLRP14	LU	PPME1
PRCP	OSTM1	RHCE	MRPL22
FBXL3	NUDT13	RHD	SMARCAD1
RGS17	LYSMD2	RHAG	RIN2
SMAD1	MRPL41	ICAM4	VAPB
SH3PXD2B	UNC5B	ABCB1	ZCCHC17
PCYT2	INTS1	CD244	ARPC4
EXOC3	H2BC26	ALK	USP24
S1PR1	METTL13	CD3Z	SKP1
PDE4B	GPR161	BLR1	FNDC3B
PIN4	ARRDC2	CCR1	MAD2L1
B3GNTL1	FAM174A	CCR2	EXOSC9
PLCD1	PHF10	CCR3	NACC2
GRAMD3	CYB5D2	CCRN4L	RABGEF1
TIMP3	NUP205	CCR6	COX4I1
TRIM47	C16orf74	CCBP2	RAP1B
CFH	PACRG	CCR9	SPTLC1
EZR	ORAI2	GPR2	TRAM1
SLC3A2	RNF5	CCL1	ABHD4
CIC	SFXN3	CCL2	STAU1
DZANK1	SEMA4C	CCL3	RTN4IP1
GJA1	PDCL3	CCL4	ICA1L
ZSWIM8	PARVB	CCL5	WRN
BRF1	RANGRF	CCL7	MATR3
ABCA1	HINT3	CCL8	ZFP36L2
FERMT2	UBQLN4	CCL11	RGL2
EHD2	TXLNG	CCL13	GLUL
DLG5	PSD3	CCL14	COQ6
CCDC30	KIAA1522	CCL15	CALU
ADRA1A	PEF1	CCL16	PARD3
WBSCR22	MTRF1L	CCL17	MEX3B
SAV1	ZNF214	CCL18	EDF1
EPRS	ABT1	CCL19	FBXO9
DAD1	RUVBL1	CCL20	UCHL5
ZNF48	TMEM14A	CCL21	RAB9A
NFKB1	MADCAM1	CCL22	ANTXR1
EPS8	BZW1	CCL23	MPLKIP
SLC12A4	NFKB1	CCL24	IAH1
BIRC2	MLH3	CCL25	TEP1
EMP3	MRPL38	CCL26	LCLAT1
SLC39A1	RPS24	CCL27	RABGAP1L
HNRNPF	LTBP4	CCL28	ATN1
CTDSP2	ENTR1	CXCL1	PPP5C
RCOR2	COA8	CXCL2	SMCHD1
PLXNB1	GSE1	CXCL3	ARFGAP3
TGFBR3	SLC4A11	PF4	GOLIM4
PPIH	FAN1	CXCL5	CALD1
SCOC	ERC1	CXCL6	TTC39B
INPPL1	IMP4	PPBP	FGF2
CASP7	CCDC115	IL8	ZBTB16
DPP6	ZNF624	CXCL9	BMP2K
PLSCR4	SLC35A5	CXCL10	FNDC3A
DBI	WDR43	CXCL11	TCEAL4
VPS13C	CAMK1	CXCL12	PIN1
MAML2	FAF2	CXCL13	ADAT2
SHH	OSBPL1A	XCL1	LGR4
RASSF8	AKR1B1	XCL2	CDK2
AEBP1	ABCB9	CX3CL1	SCAI
HELZ2	COMMD2	SCYE1	ARL6IP6
MAD1L1	ATG3	ENC1	FSTL1
IRF2	KLC1	CXCL14	G3BP1
LETMD1	RBM24	CXCL16	PCYOX1L
GRIPAP1	SPG21	C2	FLII
ITGA7	GTF3A	BF	RNFT2
GANAB	SCPEP1	MBL2	IGFBP7
SRGN	SAP30BP	MASP1	B4GALT7
DIABLO	ARHGAP28	MASP2	TNKS2
TGFBR2	ZNF875	IL2	TBC1D7
CPNE3	LYN	IL3	CMSS1
PLEKHG1	PLAAT3	IL4	PLCG1
UBE2V2	PRKCQ	IL9	SLC39A6
FAS	PMPCA	IL11	CHST3
VMA21	ID2	CSF3	ANAPC7
C15orf57	TAP2	LIF	PTCD1
B2M	RPN2	IL10	SMOX
METTL6	HEATR1	NOS2A	MACF1
PARP4	ABCC10	LTA	ZMPSTE24
SUGP1	INIP	LTB	TPP1
MECR	BCDIN3D	CASP2	DGKE
ITGA5	FGFBP3	CASP3	CDKN2AIPNL
VCL	PIGC	CASP6	COPS6
FAM181B	SERTAD4	CASP7	NEDD8
NOTCH2	BAG5	CASP8	SLC43A3
FAM189A2	LPCAT3	PRF1	RDH13
TNS1	TMEM150A	GZMA	PLEKHO2
METTL10	ZNF681	GZMB	NINJ1
MCL1	KCTD21	GZMK	PSMA5
DOCK7	USP35	GZMM	ILK
GNL3L	UCP2	LPO	MAEA
PTBP1	PDXDC1	DEFA3	SCARA3
DHX57	CLK3	DEFA5	SH3GLB1
LAMA1	ZBTB39	DEFA6	ZDHHC13
ANKFY1	ZBTB43	TNFSF13	RNF19A
DENND4A	MYBL2	TNFSF13B	TMEM63B
CHRNA7	ZNF45	TNFRSF13B	PTGES3L-AARSD1
FBXL7	MRPS18A	PSMB10	RBL2
RPL15	SLC9A8	PSMB5	RFC5
TNPO1	LAMA3	TAPBP	ANAPC1
A4GALT	OXA1L	CANX	AHCYL2
PXDC1	ABCF2-H2BK1	POMC	TAB2
SNRPF	WDR83OS	RSN	PRMT5
MAP1LC3A	PON2	TIRAP	DNAJC1
BAG3	DENND3	IRAK1	ASB3
FAM175A	CRELD2	TRAF6	PDE4DIP
SLC38A2	CNGA4	PTPNS1	THOP1
DDHD2	MTFP1	FADD	DNAJA3
DENND4C	ETV4	TRADD	WDR81
KIAA1109	ABCF2	CRADD	AK3
XPOT	ZNF780B	PGLYRP1	ORC5
SLC12A7	CIBAR1	PGLYRP2	SIAE
DLC1	FHIP1B	KLRK1	SEC23B
SYDE1	NUCB2	LY96	GNA12
ZC4H2	PTDSS2	PSMB9	SUB1
PGM2	MTMR9	PSMB8	TIAL1
PLCE1	ABCF1	TNFRSF17	RALGAPA2
LIFR	SLC25A14	CMRF35	SBNO1
PTPRJ	WDR83	EMR3	CNOT1
ARF5	YEATS4	HRH4	BTAF1
ATP11C	SMARCC2	RAG1	STT3A
CD59	STOML1	RAG2	LRRC8A
UBXN4	SNUPN	JAK3	SPRYD7
LRP1	GPS2	ADA	ZC3H8
PRKD1	MAP3K9	NP	CDC42EP4
FGFR1OP	ZBTB14	MHC2TA	RMND1
MED12	MARK4	RFX5	ABCA5
RAB2A	LSM12	RFXAP	VIM
PPME1	DNASE2	RFXANK	DNAJC30
MRPL22	JOSD2	BTK	SLC2A1
SMARCAD1	ASTN2	WAS	ATP6V0A1
RIN2	RPA3	WASF1	WDR54
CCSER1	CPT1A	WASF3	ITGB5
DDR1	TRIM32	AIRE	ITPRIP
VAPB	ANXA1	CYBB	UBE2W
ZCCHC17	HDDC3	CYBA	FAM174A
TMEM163	SHCBP1	NCF2	LAP3
ARPC4	DOK4	G6PD	OTUB1
USP24	ROPN1L	IL12B	UBAP1
BDH2	OSBPL11	ATM	PLSCR1
SKP1	ANAPC1	NBS1	ABHD10
FNDC3B	UNC45A	BLM	UNC13B
NHP2	ZNF442	C1QA	TRAPPC2
SLC38A7	GEMIN7	C1QB	DEK
FAM133A	B3GALT1	C8A	CTBP1
MAD2L1	CHCHD2	C8B	DNAJC19
COLEC12	ZNF513	C8G	PARP9
EXOSC9	PIH1D1	SERPING1	DTX3L
HARS	PFKP	LILRB2	TXNRD2
NACC2	RIN2	LILRB4	NEDD1
RABGEF1	RDX	GYPE	NSFL1C
COX4I1	PARP8	GNLY	OSBPL11
RAP1B	BTF3L4	NCR1	EIF4G1
SP1	ITGB5	CAMP	WWTR1
SPTLC1	ZNF512	AICDA	COPB2
TRAM1	TXNDC12	TLR1	APPL2
MRPL28	RPP30	TLR2	CCZ1
RELA	STAMBPL1	TNFRSF13C	SLC39A3
ABHD4	ALG13	C4A	NAV2
STAU1	TAFAZZIN	EPO	FAT1
RTN4IP1	PDE4DIP	EPX	PDIA6
SLC1A6	CWC25	FYN	SRP19
RHOQ	INTS7	JAK1	EPHB4
ICA1L	NDUFB5	JAK2	PON2
ATP5L	RITA1	MICA	SSPN
WRN	MTRF1	MICB	CHTF8
SAMD12	CFAP52	MPO	PSMD4
MCTS1	CUL4A	LYZ	ARPC5L
SIGLEC1	CENPW	LTF	DEPDC5
MATR3	SMAGP	TIMP1	EMC9
ZFP36L2	RBAK-RBAKDN	YWHAZ	TMEM169
RGL2	PPAN-P2RY11	PLAA	MYOF
TICAM2	CS	PLA2R1	SLC25A10
FLT1	MAN2A2	MARCO	HAGH
CSF1	CRY2	PAFAH1B1	ECE1
GLUL	CNPY4	PAFAH1B2	NDST2
MUT	QARS1	PAFAH1B3	CDV3
TOM1L1	ATP6AP2	PLA2G7	MKKS
A1BG	BRD3OS	IFNAR2	ID3
COQ6	POMT1	STAT2	ELP4
USP6	RTTN	NDUFS3	PRDM2
CALU	HSPB6	NFATC2	BCL7A
PARD3	BRAF	NFATC3	ASXL2
NFKB2	RNASEH2A	NFATC4	TBC1D10B
TIMM17B	FBXL20	CHL1	PRMT7
MEX3B	BCS1L	UNG	UBR4
PRG4	PROSER3	CEBPE	CNOT8
EDF1	WDR62	DF	QPCTL
FBXO9	RMI2	DKC1	SEC61A1
UCHL5	EFL1	FOXP3	TASP1
ST6GALNAC3	ADAMTS5	IF	GPATCH2
CANX	GNL3L	LIG1	MEAF6
RAB9A	TUG1	LIG4	VPS37A
EP300	CHMP1A	MRE11A	SLC18B1
ANTXR1	DICER1	MYLK	TMEM68
MPLKIP	PTBP2	RAC2	TPGS1
PNOC	KAT7	SMARCAL1	GNS
IAH1	HDAC4	TCN2	TAF5
SRPX2	NDUFS2	C3	CNOT10
C7orf50	ACO2	HLA-DMA	ARFRP1
DDR2	NMT1	HLA-DMB	NFYC
NID1	ZNF142	PDGFB	PLEKHF2
MPPED2	PPIB	HF1	CNEP1R1
TEP1	DLAT	PFC	KAT6A
LCLAT1	SF1	IFNB1	PMPCA
MAPK8	TSEN2	IFNG	ZFAND3
NDUFA5	ACVR1	LTB4R2	TM2D3
RABGAP1L	DHCR7	CYSLTR1	RHBDF1
ATN1	ETFDH	PAFAH2	TBL1XR1
PPP5C	FLRT2	CASP10	RUVBL2
SMCHD1	SAXO2	CTSG	DSN1
ARFGAP3	DDX21	SOD1	MED13
FBLN7	ERGIC1	SOD3	LNP1
VCAN	EMC1	PRG2	TPGS2
GOLIM4	TAF6	GUSB	MRPL1
CALD1	HEATR3	TNF	COA1
CFI	FAM217B	PTDSR	RNPS1
TTC39B	PSMB9	ANP32B	B9D1
FGF2	DNASE1L1	CYLN2	LIAS
ZBTB16	DDTL	CMRF-35H	EMC1
BMP2K	ARHGAP42	DCLRE1C	ABHD12
FNDC3A	IL17RE	C4B	ZNF428
DNAL4	KHDC1	TNFSF14	RREB1
C3orf33	AFG1L	TNFRSF14	STARD7
TCEAL4	GOLGA8B	TCF3	GLB1
PRELP	LYRM9	EBF	LMAN2
PIN1	PPP5C	EBF2	UBE3D
ZNF667	PPAN	XRCC5	PRKCI
ADAT2	WBP1	ICOSL	SLCO4A1
CORT	PPM1F	PSIP1	CALCOCO2
SRPX	APOL2	RELA	MFAP3
IFITM2	BCAT2	CHUK	S1PR3
LGR4	CIAO3	IKBKB	AFF4
CDK2	DMAC2	CSF2	UCK2
SCAI	SPOCK3	CSF1	FLVCR1
NTNG1	CARS1	SDF2	YAF2
ARL6IP6	MDH1B	SDF2L1	LIMK2
FSTL1	SLC66A3	SDFR1	HADHA
NDUFA13	TMEM106A	LCK	FN1
G3BP1	TDRKH	PIK3CG	MBLAC2
PCYOX1L	PPIL3	NFATC1	SERAC1
FLII	NIF3L1	PPP3R1	SCO1
RNFT2	SETMAR	PPP3CA	ABHD5
IGFBP7	SPICE1	PPP3CB	HSPA9
B4GALT7	DNAJB2	PPP3CC	ADAMTS1
ROBO2	TFDP2	PPP3R2	STK25
GCC1	LCLAT1	ILF3	ARL6IP4
TNKS2	EEFSEC	TYK2	PSPC1
ATP1A2	DALRD3	ISGF3G	C18orf21
TBC1D7	RFTN1	STAT1	AASS
PLTP	SSX2IP	HRB	MLEC
AQR	MAP6D1	RIPK1	STOML1
TNC	ZNF791	C1QBP	MTMR6
CMSS1	DNAJB4	C1QG	LSM3
PCDHB15	TMEM243	C1R	CHID1
PSIP1	RAD51B	CCR4	POLB
CCDC136	POP7	DEFB4	EIF4G2
PLCG1	ZBTB8A	EBI2	WDR74
SLC39A6	ZFP62	FCER1A	CCNL1
CHST3	CTBP1	FCER1G	NUP153
ACTA1	AGTRAP	FCGRT	TUBGCP4
ANAPC7	MRPL36	HLA-A	OCIAD1
PTCD1	AMOTL2	HLA-B	THOC3
SMOX	RFESD	HLA-C	AASDH
EMILIN1	TCEAL4	HLA-DOA	NOTCH1
SURF2	C4orf33	HLA-DOB	CLIC1
EBP	C4orf46	HLA-DPA1	SMAD5
MACF1	TBC1D8B	HLA-DPB1	C5orf22
CRH	MAPK9	HLA-DQA1	ACTR6
ZMPSTE24	UNC5C	HLA-DQB1	TSPAN5
PSD2	HDAC2	HLA-DQB2	PNPLA6
TPP1	CEP57L1	HLA-DRA	PPHLN1
CD99	ZNF419	HLA-DRB3	NDOR1
DGKE	ERICH1	HLA-DRB4	TMOD3
CDKN2AIPNL	THAP8	HLA-DRB5	BRWD1
KCNJ8	ZNF292	HLA-E	APC
COPS6	PDE8A	HLA-F	USO1
NEDD8	HIKESHI	MR1	ZDHHC2
SLC43A3	BACE1	HRH2	ATF7
RDH13	PKP3	ICSBP1	MRPL21
CDH8	SMPD1	IFI16	UBL5
PLEKHO2	HSPA8	IFI27	NDUFB5
TRAF6	CFAP300	IFI35	SRRM2
NINJ1	NPIPA3	IFIT2	TRAPPC6B
PSMA5	FRMD8	IFIT1	SNX2
ILK	CDC27	IFIT3	PPM1H
MAEA	MRPL10	IGJ	SAP30
C11orf57	FAM204A	IL1A	KDM1B
SCARA3	TM7SF3	IL1B	PELP1
SH3GLB1	FAM76B	IL5	WDR5B
ZDHHC13	ELP2	IL13	ANO8
RNF19A	ANAPC15	IL15	PSMC6
TMEM63B	NDUFS7	IL16	SOX9
PTGES3L-AARSD1	CEP57	IL17	KIF1B
RBL2	OTUB1	IL18	BZW2
RFC5	ATP6V0D1	IRF1	PKN2
CMTM4	SYNE1	IRF2	MAVS
ANAPC1	DTL	KIR2DL1	PDLIM5
METTL7B	ZNF175	KIR2DL3	DENR
IRAK1	ABHD4	KIR2DS1	ZBTB38
AHCYL2	MAGOHB	KIR2DS2	COQ4
TAB2	RRN3	KIR2DS5	NOL7
IGF1R	RBL2	KIR3DL1	PIKFYVE
P2RY2	GNPTAB	LCP2	PPIL2
PRMT5	TMEM19	MBP	MRPL55
ICAM1	RAB5C	MIF	TM9SF2
DNAJC1	ZNF641	PTAFR	LYRM7
LCMT1	WDR90	RFX1	MRPL10
ASB3	NR2C1	TAP1	RABEPK
PDE4DIP	SLC2A11	TCF7	HDGF
THOP1	NUP35	ZAP70	SDC2
DNAJA3	REV1	IKBKG	ZNRF1
WDR81	TBC1D10A	IKBKAP	WASF2
AK3	ZNF490	IL18R1	USP53
ORC5	MORN4	IKBKE	LARP1B
KBTBD8	KLHDC1	BCAP31	ZMIZ1
SIAE	GPR108	IL17B	PITPNB
SEC23B	DEF6	PSME3	MAK16
GNA12	SKP2	PRSS16	ABCB9
TGM2	C1RL	CLEC10A	TTC39C
SUB1	JDP2	BATF	PHGDH
SLC9A3R1	RMDN3	APS	CAMTA1
TIAL1	MAP1LC3B	IFI44L	KLC1
RALGAPA2	CENPT	IL24	ASAH1
SBNO1	USB1	PGLYRP3	PTS
CNOT1	JMJD8	SLAMF6	SIK2
RFX4	UQCRC2	LEAP-2	LPP
BTAF1	PPCDC	DCD	MYO1C
PDGFRB	ZNF319	WFDC12	BDH1
STT3A	IFT140	CRP	ITPR3
LRRC8A	CSK	PARP1	RECQL
SPRYD7	TXNL4B	A2ML1	KIF7
ZC3H8	ATP2A1	IL23R	PHF20L1
CLN3	XXYLT1	CTSS	ALG10B
CDC42EP4	NSUN5	CLEC12A	KDM8
RMND1	SMS	DEFA1	ZC3HAV1
ABCA5	ZNF12	DEFA4	PCDH18
VIM	SGSH	DEFB1	EPHA2
DNAJC30	CTDNEP1	DOCK2	MCMBP
SLC2A1	SLC26A11	A2M	TMEM17
ATP6V0A1	ZNF66	CLEC5A	CD46
WDR54	ELP5	DEFB105A	GNB4
ITGB5	COIL	DEFB106A	PGAM5
ITPRIP	STX8	DEFB119	PEX12
TSR2	NUBP1	DEFB123	TLN2
UBE2W	SPATA33	IGSF4D	POLR3K
ABCC4	CDK5RAP3	LYG2	PAPSS2
FAM174A	LRRC46	PTPN22	BCAR3
FYCO1	GRB2	CLEC4E	FOXP1
PTPRZ1	PTGR3	IL1F5	HIPK1
LAP3	GIPC1	IL1F8	ANXA1
OTUB1	TNRC6C	IL1F6	MOB1A
UBAP1	RPL22	ICOS	EEF1E1
PLSCR1	PRKAR1A	IL19	GSTA4
METTL7A	UNK	PILRA	TJP2
ABHD10	CNTNAP1	TBX21	ALKBH4
UNC13B	ZNF223	HTN3	NUDT19
TRAPPC2	CCR10	CLEC4D	RAD9A
DEK	ZNF565	IL1RN	NOSIP
CTBP1	TRIP10	IL6	PFDN4
HDAC8	PGRMC1	IL7	USP33
DNAJC19	FOXN3	IL12A	TMEM47
PARP9	AP3D1	INDO	ITPA
TMEM9	WNT9A	IRF5	MAGI1
DTX3L	MSC	SH2D1A	TGFB1
TXNRD2	PPP1R11	IFIT1L	MAPK9
LTBP1	LRIG2	MX1	TPK1
NEDD1	BCR	MYD88	FBXO11
NSFL1C	UBA1	NCF1	RBX1
OSBPL11	PSMB8	NCF4	MT2A
EIF4G1	ECHS1	NFKBIA	MRTO4
WWTR1	PHB1	IL20	ANKS1A
COPB2	MAP3K8	IL22	VRK1
PRKACA	CLK2	CLEC4A	BCAS2
APPL2	LIMK1	TOLLIP	KLF3
CCZ1	GAS1	POU2AF1	HMG20A
SLC39A3	MRPS5	PPIA	EVL
YJEFN3	MRPS15	LAX1	SNRNP200
GARNL3	OTUD4	BANK1	CSMD3
S100A12	PLP2	DEFB103A	ANKRD17
NAV2	SPAG1	IL1F9	EPHX1
FAT1	ELOA	B2M	P4HA1
PDIA6	MCM6	PSMB6	ATF7IP
SRP19	STRBP	PSMB7	USP47
DGCR14	FLAD1	PSME1	PMS1
EPHB4	DLK2	PSME2	STEAP3
PON2	CAMSAP1	HAMP	EIF3K
SLC9A9	DCAF8	RELB	TBCC
SSPN	AGPAT4	S100A8	TERF2IP
CHTF8	POGK	CCL3L1	TMEM39B
PSMD4	TMEM164	CLEC7A	HADHB
ARPC5L	ANGEL2	IL17E	WDR55
NBEAL2	HHAT	STAT3	MAP2K2
MYD88	EFCAB2	STAT4	ADRB2
DEPDC5	OTUD1	STAT5B	PPP1R2
EMC9	CDKAL1	TAL1	FIBP
SULT1A1	TMEM268	TAP2	TDP1
TMEM169	SCARA3	HSP90B1	LRSAM1
ADCYAP1	PGBD2	C5	FAN1
MYOF	KDM7A	C6	MT1X
NCOA1	SRCAP	C9	BAIAP2
SLC25A10	TPGS1	WASPIP	TBRG1
HAGH	GET4	ULBP1	TDRKH
CHST6	PHF5A	COLEC12	MAP3K5
TRAPPC1	FAM89B	FCAMR	SLC39A7
ECE1	SIMC1	HPS3	CMAS
NDST2	BAHD1	FOXN1	SGCE
TPD52L1	TMEM158	IL1F10	STRADA
CDV3	OVCA2	RNASE7	SLC4A1AP
MKKS	NUDT11	FCRLM1	MALT1
LIN7B	HIC2	CLEC6A	OGFRL1
ID3	ARHGEF17	LY86	ESD
KCNAB1	SLC25A21	IL27RA	GID8
FYN	FAM117A	PSMF1	ARGLU1
ELP4	CEP295	PRDX6	SLIRP
PRDM2	RNF38	ABCF1	ACADVL
BCL7A	MINDY3	ADAM10	LSM14B
MEGF10	MRPL47	BST2	PRR16
ASXL2	ABCB10	BTLA	INTS12
TBC1D10B	RBAK	C1QL1	PRPF4B
PRMT7	FASTKD2	C1QL2	BTF3L4
UBR4	NDUFAF4	C1QL3	ITGB8
PBXIP1	ADD3	C1QL4	ELOF1
CNOT8	NIPSNAP3A	C1QTNF2	KIN
QPCTL	SLC23A2	C1QTNF3	SRCAP
C12orf10	WARS2	NFKB2	USP14
SEC61A1	DPP7	NFKB1	BCL6
TASP1	RCAN3	SMAD1	HIPK3
MACROD2	MRTO4	SMAD2	STMN1
GPATCH2	ADAMTS6	EP300	AP4S1
MEAF6	FZD4	FOXO1	NUFIP2
SRSF12	ZNF510	C1QTNF4	ERCC2
VPS37A	ZFP37	C1QTNF5	ZNF365
SLC18B1	MORC2	C1QTNF6	SMIM12
TMEM68	MEX3D	C1QTNF7	DCAF12
GRM7	TGIF2-RAB5IF	C1RL	TMEM150A
TPGS1	DYM	C1S	PPP1R18
ESAM	PINLYP	C3AR1	TMA16
GNS	MAST4	C4BPA	RABL6
CACNA2D1	RBSN	C4BPB	ELOVL6
BFSP1	PSMG4	C7	HPCAL1
MERTK	MCIDAS	CARD15	OLA1
TBL1X	NSFL1C	CASP1	METAP2
TAF5	XRCC1	CCL3L3	TRAF3IP2
CNOT10	TGIF2	CCL4L1	LCA5
ARFRP1	METTL2A	CCL4L2	COMMD3-BMI1
AKAP10	ZNF850	CCRL1	LAMA5
NFYC	TRPM4	CCRL2	TMBIM1
PLEKHF2	IER3IP1	CD164L2	PEX16
KCNN3	BPTF	CD200R1	FAM161B
CNEP1R1	CDC16	CD200R2	AP2A2
KAT6A	BBS2	CD248	PNP
PMPCA	TMX3	CD24	TRIM36
ZFAND3	DAG1	CD274	PSMD12
TM2D3	CRTAP	CD276	TP53BP2
RHBDF1	CFAP99	CD2AP	TRIM56
ADCY8	FBXO43	CD300E	VCPKMT
TBL1XR1	TCIRG1	CD300LB	BBS9
KDELC2	RELT	CD300LF	PPIP5K2
RUVBL2	PTHLH	CD300LG	BABAM1
DSN1	SHMT2	CD302	BLOC1S6
MED13	XKR6	CD320	GPHN
SOX2	CCPG1	CD33L3	YBX1
LNP1	PIERCE2	CD3EAP	RORA
TPGS2	CCDC102B	CD99L2	CYSTM1
PRMT8	HIP1	CFHR1	PPP1R3D
CALB1	SOX12	CFHR2	KATNAL1
MRPL1	WNT5A	CFHR3	NIN
C1orf159	ID3	CFHR4	RNF113A
COA1	GALNT1	CFHR5	WDFY2
SHF	CERS2	CISH	DDHD1
APC2	ZNF318	CKLF	EFNB1
DTNA	ZFYVE28	CLCF1	PKP3
RNPS1	TRAF6	CLEC4C	VAC14
RGMA	RPL11	CLU	KDM5A
CD58	PFKM	CMKLR1	PEX26
B9D1	VARS2	CMKOR1	TSPAN3
UQCRB	VPS26C	CMTM1	RBPMS
LIAS	TBC1D1	CMTM2	UBE2S
ZC3H12B	SHROOM1	CMTM3	NEGR1
EMC1	SENP1	CMTM4	ASCC3
ITGB4	UBA3	CMTM5	UBE2E2
ABHD12	ORC6	CMTM6	EIF4E2
CDH20	ARHGAP17	CMTM7	ANTXR2
DCN	CIT	CMTM8	DAG1
VGF	PRRC2B	CR1L	COMMD1
ZNF428	MCM8	CRLF1	PPP1CC
RREB1	TRMT6	CRLF2	UBE2N
TSPAN6	FBXL7	CRLF3	RNF14
STARD7	YTHDF2	CX3CR1	TNKS1BP1
GLB1	ZNF638	CXCR6	TTC9C
VNN2	SMIM26	CYTL1	ORC4
LMAN2	CSNK1G1	CSF2RA	SBF2
UBE3D	FIRRM	ERGIC2	PARP10
FAM103A1	NSD1	FCGR2C	PROS1
PRKCI	TOPBP1	FCRL5	SNX7
SLCO4A1	CLUH	FGFR1	EGLN1
CALCOCO2	PRIM2	FGFR2	YES1
MAPK4	CUL7	FGFR3	SMG5
C2CD2L	TMEM120B	FGFR4	WFS1
PLA1A	BRPF3	FOXK2	TLK1
MFAP3	LIN52	IFITM1	UBE2D4
S1PR3	ZNF575	IL10RA	KDM6A
AFF4	PABPN1	NOTCH2	GNG5
UCK2	OS9	IL10RB	PPIC
FLVCR1	PPP1R7	IL11RA	ZDHHC20
YAF2	TMEM168	IL12RB2	CDIPT
GFAP	KLHL24	IL15RA	TCEAL3
LIMK2	TOP3B	IL17C	CCDC115
HADHA	FSD1L	IL17D	SAT1
CHRNE	PRR15	IL17F	RPN1
LPA	ERCC6	IL17RB	ABTB2
HLA-E	ZBTB38	IL17RC	DYNLRB1
FN1	DCUN1D4	IL17RD	PEAK1
MBLAC2	SLC7A7	IL17RE	EID2
SQRDL	DPY19L4	IL18BP	ACTR3B
SERAC1	DIS3L	IL18RAP	LZIC
SCO1	PPM1A	IL1F7	TBC1D30
ENSA	PEX16	IL1RAP	PAICS
ABHD5	SYVN1	IL1RAPL1	S100A10
IGSF3	NUP160	IL1RAPL2	KMT2C
HSPA9	FHIP2B	IL1RL1	CCNH
ADAMTS1	ZNF384	IL1RL2	CASD1
STK25	CMAS	IL20RA	GRN
ARL6IP4	C12orf43	IL21	HUWE1
PSPC1	ASB6	IL21R	GALNT11
C18orf21	LETMD1	IL22RA1	DCTN1
PET100	TUBB3	IL22RA2	EID2B
AASS	NPC2	IL23A	ZBTB7B
MLEC	MRPL52	IL26	ZNHIT1
STOML1	JAM3	IL27	PEF1
MTMR6	PPP4C	IL28A	UTRN
SLC7A14	SNAPC5	IL28B	MOCS2
NEO1	ZNF688	IL28RA	TMEM208
LSM3	PAQR4	IL29	SCAMP2
CHID1	COASY	IL31	GOLPH3
POLB	SBNO2	IL31RA	NUDCD3
EIF4G2	ZBTB45	IL32	AP4M1
RASL12	AGPAT2	IL3RA	ANGPTL4
FAM126B	UPP2	IL4I1	ARHGAP35
WDR74	METTL18	IL9R	ABI2
CCNL1	ALDH6A1	ILF2	COX11
NUP153	FOXO1	IRAK1BP1	MAPK6
TUBGCP4	SFT2D3	IRAK2	ACYP2
OCIAD1	MIA3	IRAK3	SETX
THOC3	ATOSB	IRAK4	DCBLD2
AASDH	ZNF740	ISG20	TXNDC9
NOTCH1	SHISA4	ITFG1	FBXL2
IGDCC4	PASK	ITGA1	HEATR5A
SLC1A3	ARHGEF10L	ITGAD	ADAM22
CLIC1	TMEM160	KDR	USP38
SMAD5	GATB	KIR2DL2	PKIB
CLDN10	SSRP1	KIR2DL4	SMC3
C5orf22	STK35	KIR2DL5A	TINF2
RHCE	STOML2	KIR2DS4	NCLN
ACTR6	PPP6R3	KIR3DL2	LRRC49
EPB41L3	MEN1	KIR3DL3	HERPUD1
EIF4E3	LRATD2	KLRC2	COX6C
TSPAN5	GET1	LAIR1	BBS2
PNPLA6	PHC2	LAIR2	SMARCA4
PPHLN1	SLC25A38	LIFR	SOWAHC
NDOR1	GPATCH11	LILRA1	EGFR
TMOD3	ZBTB47	LILRA2	DCAF5
BRWD1	SSR2	LILRA3	NDUFC2
APC	KLHL28	LILRA4	C12orf43
USO1	OAZ2	LILRA5	ZFP36
ZDHHC2	SPMAP2L	LILRA6	BRIX1
HSPBP1	ZNF703	LILRB3	CAMK4
S100P	HEATR5B	LILRB5	FAHD1
ATF7	SYNJ2BP-COX16	LITAF	TRIM46
MRPL21	SEM1	LTB4R	TSEN2
UBL5	LENG9	MAPK14	TRIP10
NDUFB5	ARK2N	MRC2	PDIK1L
SRRM2	FANCC	NCR2	MAOA
TRAPPC6B	COX16	NCR3	ZDHHC7
SNX2	PIGBOS1	NFIL3	PPM1D
PPM1H	PUS3	PDCD1LG2	FER
CTSD	ZFTA	PDCD1	PPP1R7
GIMAP5	PPIP5K2	PLK3	ADD3
HSPB11	RAN	SCGB3A1	CTNNB1
PRR3	DOCK1	SIGIRR	BPHL
SAP30	PPM1K	SIVA	FBLN1
EDNRB	SIRT2	SLAMF7	CDH2
ATPIF1	NELFE	SOCS1	ANKHD1
KDM1B	ZNF133	SOCS2	MMP14
CBS	BIRC5	SOCS3	MPG
PELP1	ZNF766	SOCS4	NADK2
GAD1	ZNF34	SOCS5	CDA
WDR5B	DDX3X	SOCS6	TAF2
ANO8	DLL1	SOCS7	TCF12
PSMC6	SLC39A9	STAT6	GLOD4
SOX9	CABYR	TCF8	DDX6
KIF1B	UBAP1	TICAM2	EIF5A
NAV3	RNH1	TLR3	DECR2
BZW2	GNB1	TLR4	GEMIN2
PKN2	SH3PXD2B	TLR5	YBX3
SYNDIG1	RALGAPA1	TLR9	MEN1
MAVS	DDX25	TNFRSF10A	FKBP3
PDLIM5	AP3M2	TNFRSF10B	CTNNA1
DENR	GABBR1	TNFRSF10C	NUDT21
ZBTB38	PFKFB3	TNFRSF10D	HCFC2
COQ4	IFNGR1	TNFRSF11A	EDEM3
NOL7	KIFC2	TNFRSF12A	GPR89A
OTUB2	TIMM8A	TNFRSF18	CHML
PIKFYVE	ERMAP	TNFSF10	MRPS17
PPIL2	ARSB	TNFSF11	CORO1B
THBS4	EXTL3	TNFSF12	TMEM184B
MRPL55	CTPS1	TNFSF15	SMCR8
TM9SF2	ARMH1	TRAF1	CHSY1
LYRM7	SLF2	TRAF2	PHTF2
MRPL10	GLA	TRAF3IP1	PEX2
RABEPK	QSER1	TRAF4	ATP6V1D
SLC25A26	CLSTN1	TRAF5	OGT
HDGF	UROD	TRAF7	PTPN13
SDC2	KCNAB2	TSPYL2	EXT1
RAB43	WFS1	TTRAP	GSTO2
ZNRF1	ZNF599	XCR1	SGTB
SERPINA5	CSPP1		ARL4D
WASF2	AREL1		HYAL2
COA3	ACADM		SLC25A17
KIF1A	KMT2C		PTRH1
USP53	DNAH5		UBR2
TCEAL5	RP9		OS9
LARP1B	TAF1		MED1
ZMIZ1	LRPPRC		AFAP1L1
PITPNB	HRAS		MCOLN1
MAK16	SUN1		ARHGAP5
ABCB9	ZNF726		SRGAP1
TTC39C	CWC27		ZNF280C
PHGDH	SEC16A		DHRS7B
CAMTA1	PHF8		NLE1
KLC1	NKRF		AGK
ASAH1	GOLGB1		KIF2A
PTS	MBD3L3		UBE2D1
SIK2	ZNF233		CAMKK2
LPP	NKAIN4		PALLD
MYO1C	MSRB1		WDR1
MED23	MAD2L2		VEZT
BDH1	SFXN4		PFDN2
MPV17L2	NDUFAF5		DCP2
ITPR3	PIGH		SOX13
MTSS1L	NCOA4		FOXC1
NME7	SMN1		USP20
RECQL	POGLUT1		CDC14A
KIF7	METTL27		STT3B
PHF20L1	SKIC2		BAG4
IRF9	PEX5		LRP12
ALG10B	DYNC1LI2		ZNF384
RPP14	R3HDM2		BCAS4
KDM8	D2HGDH		PGM1
ZC3HAV1	GRHL1		JADE1
PCDH18	CAP2		RABL2B
EPHA2	HNRNPUL1		TRPC1
SORBS1	MTHFD1L		RUNDC1
MCMBP	HES6		MSH6
BBOX1	TMEM177		GLCCI1
TMEM17	AP4M1		ARAP1
PRDX6	STK36		ROCK1
CD46	CBLL1		PSAP
GNB4	IMPDH1		PIK3C2A
DAB1	SLFN12		RNF139
DGKI	PDHB		ACTL6A
SOBP	STK25		DDX54
CACNB4	RGPD5		TMEM242
PGAM5	MAPKAPK3		AP3S1
PEX12	MCM7		WDFY3
TLN2	MTURN		COLGALT1
POLR3K	P4HA2		GNB5
PAPSS2	EHHADH		TNFAIP3
ELOVL2	COPS6		PCDH9
BCAR3	UTS2B		IDE
FOXP1	TMEM39A		SFXN1
HIPK1	PORCN		SPG7
SDR16C5	NIPSNAP2		ARMC10
PLEKHA7	TMTC4		OGFOD1
DYRK1B	GSX2		TAGLN2
PIP5KL1	OCIAD1		TRIP12
DDX10	GLRB		LAMA3
ILF2	NPHP4		PIAS1
ANXA1	SMARCAD1		TM7SF3
NME9	TSPAN17		VPS33A
MOB1A	STX18		WDR6
EEF1E1	GRK6		AP2S1
GSTA4	ACAD10		MICALL2
TJP2	ELF2		CASP4
ALKBH4	ZBED3		NFU1
TAP1	AASDH		UBE2M
GPRC5B	CCNC		INO80C
NUDT19	LY6E		CPT1A
RAD9A	ARFGAP1		NDUFV3
NTN3	REEP4		GTF2H5
NOSIP	COPS5		PPP2CA
ADCYAP1R1	TSEN54		RBM24
GIMAP4	ZNF525		NEBL
PFDN4	IL12A		CHP1
KCNJ10	CAPN5		CNPY2
USP33	CAPN1		ZBTB8OS
TMEM47	ZNF7		TACC1
CPEB1	TMX4		ACP2
ITPA	COMMD5		ZNF706
DDX58	EFEMP2		FHL2
FAM107A	BMAL1		SMYD3
SLITRK4	UBE2L6		LRRC8B
MAGI1	ZC2HC1C		HEG1
TGFB1	UBTF		AP4B1
MAPK9	TMEM276		FMNL2
REPS2	ZNF585B		PDZD7
TPK1	TMEM276-ZFTRAF1		GTF2H1
CD63	ARHGAP32		SENP5
FBXO11	GRK2		BLOC1S5
RBX1	C12orf4		HNRNPH1
MT2A	RAD51AP1		TRIP6
KDM3B	PIGB		RHOC
MRTO4	IPO8		TFE3
ANKS1A	PRDM4		GRK6
VRK1	AK1		HABP4
BCAS2	HCFC2		FBXO3
C4orf19	SMARCD1		ASCC1
KLF3	SDSL		WDR25
HMG20A	RGPD8		ANKRD46
EVL	KIF3C		CDC42EP3
SNRNP200	SLC35B4		FAM168A
COQ3	TMEM44		ALDH9A1
ASAP3	RMDN2		AHCYL1
CSMD3	FCF1		TOMM20
ANKRD17	ERH		CHD4
ACSL5	SUPT16H		SPEN
RIPK1	CIPC		AKR7A2
SAMD14	GSKIP		COL6A1
OLFM4	ACYP1		NDUFB1
EPHX1	ATAD3A		CEP350
P4HA1	BRD2		HRAS
ATF7IP	C15orf40		PXN
MXD3	MUS81		NDUFB10
HERC5	YARS2		GSN
MAPKAPK2	GDF11		BTD
USP47	CHAC1		RRP15
SYNM	IDH2		SLC25A35
FAM49B	MORF4L1		NCSTN
MPV17L	BMP4		TRMT6
CDK16	SPNS1		GLMN
PMS1	KIFC3		SPARC
PARP1	TUFM		MRPS9
STEAP3	SH2B1		ZRANB3
EIF3K	CCNDBP1		NDUFS5
TBCC	AMFR		MOV10
TERF2IP	HERC2		SLC1A5
TMEM39B	MBTPS1		WDHD1
MGMT	ATXN2L		FKBP5
HADHB	RAB27A		IFT122
ALG14	PSTK		ABHD14A
WDR55	DTYMK		SEC22A
MAP2K2	SRSF7		CCDC134
GPM6B	RNF25		TATDN3
PIK3CD	CAMTA2		MRPL54
ADRB2	MYO1C		DNM1L
PPP1R2	SLC43A2		TBC1D2B
ANKS3	BRAP		NT5DC3
FIBP	WRAP73		PCDHGC3
CD99L2	CASKIN2		TANC1
PODXL	ZNF236		OSBPL10
BEND5	PLEKHF1		PDLIM1
TDP1	AFMID		MPPE1
LRSAM1	HDAC5		HMOX2
FAN1	CYTH1		PLEKHM2
MT1X	FMNL1		ADAR
DRG2	ILF3		RSU1
GPR98	SLC66A2		TMEM123
BAIAP2	TK1		FAM217B
TBRG1	CSNK1G2		SAMD13
TDRKH	PPP1R13L		CCSAP
MAP3K5	P3H4		DNAJC2
SLC39A7	C19orf44		SAMD4A
CMAS	ZNF324B		UNC5B
HN1	CALR3		NETO2
SGCE	KCNN4		DDX41
STRADA	MGST3		TRAPPC12
SLC4A1AP	TP73		ALG1
NDST3	KDELR3		GPR107
MALT1	MED14		SMTN
KIAA1024	N4BP1		RNF170
ADAMTS2	ULK1		LLPH
OGFRL1	GBA1		COPS7B
ESD	COX6A1		DRAP1
GID8	H1-3		VPS33B
C19orf60	ZNF182		TMED2
MUC1	H2AC7		RAB20
MED6	SDHB		CA13
ARGLU1	MAP2K2		TRIM3
SLIRP	RGS7		SYMPK
ACADVL	MFAP1		DARS2
ZBTB40	HNRNPH2		PDIA4
LSM14B	BID		PATL1
PRR16	SYNJ2BP		GTDC1
GIMAP8	MAGOH		CASKIN2
PYCRL	SUMO2		IARS2
BEX2	MRPS9		RPUSD4
INTS12	FGD1		ATG4D
PNPLA8	C6orf136		PPFIA1
PRPF4B	UBE4A		CALR
BTF3L4	PCOLCE		AREL1
MFAP4	TCEAL1		RNF114
ITGB8	DIXDC1		CLIC4
ELOF1	CTF1		DNAJC13
KIN	DPY19L1		PSMG1
KCTD8	SMU1		DPYSL3
SRCAP	POLR1F		NKIRAS2
ITGB1	BBS9		CCNT1
USP14	SRR		SHISA9
BCL6	S100A2		RNF25
HIPK3	C6orf132		ATP11B
HVCN1	PSRC1		PLEKHJ1
MRVI1	MAP3K21		TECPR1
STMN1	TMEM53		HDAC7
AP4S1	STRIP1		UBAP2
UNG	INTS3		TTPAL
NUFIP2	MYORG		SLC7A11
ERCC2	LRP10		GPI
ZNF365	ZNF329		PRRX1
SMIM12	NLRX1		MGST1
DCAF12	MDP1		LSM5
TMEM150A	CCDC50		ZC3H12C
C1S	CLYBL		SCRN1
PPP1R18	SVBP		NMI
EVA1B	ZNF557		PIK3CA
TMA16	SREK1IP1		SEZ6L2
RABL6	CCDC71L		SOAT1
ELOVL6	TET1		ZHX3
HPCAL1	VANGL1		LEMD3
ABCB1	C18orf32		TXNDC5
C1R	TMEM171		CDK12
OLA1	SELENOM		LMAN1
METAP2	ASB13		DHX33
TRAF3IP2	NRGN		NEK6
LCA5	UBE2E3		PRKCE
SCRIB	RILPL2		ARHGEF10
COMMD3-BMI1	TP53INP1		PLA2G15
LAMA5	ATG2B		CCDC47
TMBIM1	UBC		TACO1
PEX16	PABIR1		NCOA3
FAM161B	FAM120B		SALL1
AP2A2	VPS39		RAD18
POLA1	SPACA5B		DDX17
PNP	PURB		MPC2
TCP11L2	LYSMD1		TOP3A
PLIN4	HOPX		UBE2J2
RPS6KL1	GPATCH1		ANXA2
IFIH1	RTKN		ARMC8
TRIM36	MED18		SLC38A9
PSMD12	MECR		SLC7A1
EXOSC5	NTMT1		RTCA
TP53BP2	SCNM1		SLC45A1
TRIM56	PKIB		TAMM41
VCPKMT	GLT8D2		EIF2B2
NRXN2	SENP3		RNF213
BBS9	ESF1		NUP98
PPIP5K2	DDX31		UFL1
C16orf13	MRPL44		MYPOP
BST2	MRPS30		SDCBP
BABAM1	SERINC1		MRPS25
BLOC1S6	TOR4A		DDB2
GPHN	GIN1		PTGES2
YBX1	PIM2		MSRB3
CHI3L1	RCC2		HSPG2
RORA	STEAP1		CDC40
CYSTM1	ADAM21		PDCD2
PPP1R3D	GTF3C4		NEDD4
KATNAL1	ZNRF3		CALM2
TACR1	SUFU		TERF2
TM4SF18	DUSP12		YME1L1
PRKAA2	CEP170B		ACOT7
NIN	SPIN1		SAC3D1
RIT1	PCLO		ACSS3
RNF113A	WASF2		PDE12
WDFY2	AIRIM		ARL16
RPH3A	TRIM13		NAA50
DDHD1	PDIK1L		PDZD8
EFNB1	CFAP61		PPP2R1A
KIF5A	CRNKL1		SLC35B4
DCX	UBR1		CUL4A
KRT1	MYO19		ZKSCAN8
PKP3	PIGW		C6orf136
VAC14	PPT1		SS18
KDM5A	PNISR		ATP6V1B2
ZNF385D	AZIN2		PSMD13
PEX26	UQCC1		KAT2B
TSPAN3	FNTA		RAPH1
RBPMS	RFT1		ATP11A
UBE2S	GALK2		ATP6V0D1
IRAK3	NAPEPLD		METTL21A
NEGR1	ARPC3		MRPL38
ASCC3	MRPS36		RNMT
H2AFY2	SMAD5		SHC1
UBE2E2	N4BP2		RGS7
EIF4E2	POLB		PLIN3
ANTXR2	EIF3M		NLK
DAG1	DHDDS		VAPA
GPT	PPFIBP1		B4GALT6
ITGA1	LIMA1		RWDD2B
COMMD1	TTLL5		LPIN1
PPP1CC	SNX1		CLN6
CRB2	TMC7		SSU72
UBE2N	BABAM1		TSNAX
RNF14	MRPL58		ADNP
TNKS1BP1	KPNA5		PAXBP1
TTC9C	SRGN		DCBLD1
XIAP	MCC		GSTO1
ST6GAL2	VIRMA		NMRAL1
PLCXD3	ATG14		SS18L2
RNLS	CSMD3		SCAMP1
ORC4	ZNF622		FSTL3
CMTM6	ZMAT2		PRKAG1
SBF2	HCAR1		EIF2S2
PARP10	SAR1A		CEP76
PROS1	ERG28		AAK1
SNX7	ZNF283		NBEAL1
EGLN1	NAA20		SLC25A11
GAD2	AK5		MAT2A
YES1	LYPD5		DUS2
PFDN6	TAF7		AVL9
SMG5	MRPS26		SEMA4B
WFS1	SPATA2		HNRNPA2B1
DMAP1	PSKH1		SNF8
TLK1	GGNBP2		XRN1
UBE2D4	TANGO2		SLC41A3
KDM6A	CNOT1		NEK9
YWHAZ	VGLL3		RTF1
IPCEF1	SRSF11		RABL2A
GNG5	PGF		PIGL
ATP5I	TTC39B		AHCTF1
PPIC	SDF2		C15orf61
ZDHHC20	SEMA3B		FARSA
CDIPT	SUPT6H		NOMO1
TCEAL3	LRRC40		TUFT1
CCDC115	C2orf74		CYBRD1
SAT1	RORA		ZNF131
DDX23	EXOC7		PITPNC1
RPN1	ZNF343		ITGB1BP1
FCGRT	TACC1		SDC4
ABTB2	MICOS13		DUSP11
DYNLRB1	HSPA12A		GSDMD
PEAK1	SMIM27		KBTBD2
RASGRF1	PNPLA6		MAGOHB
VIPR1	STON2		TTLL5
EID2	ZNF136		MTDH
SPG20	GBF1		LDLR
MMGT1	NPM1		SLC37A3
ACTR3B	FAH		CDC26
LZIC	TACO1		DROSHA
TBC1D30	ENO4		ZNF800
GDI1	ZNF566		CHD1
PAICS	PTMA		ACY1
S100A10	CROT		INVS
LYVE1	HERPUD2		BNIP2
SNTB1	DYNC1I2		RSRC1
KCNK3	GSDMD		AXL
IL6ST	INPPL1		ATL3
KMT2C	HLA-DMA		RBM17
SLC8A3	SUOX		PPP2R5C
CCNH	CPNE8		MCM4
CASD1	CLCN7		BOLA3
CECR6	CCP110		MED15
GRN	OARD1		AP3M2
PPOX	NEURL4		ERP44
TRIM67	TM2D1		RNF8
ATP5H	HSD11B1L		PAK2
HUWE1	SCRN2		POP7
GALNT11	CSF3		C15orf40
DCTN1	SLC25A19		CES2
EID2B	RFX2		KDM3A
SPATA2L	GET3		TRUB2
PRX	COL3A1		TFB1M
ZBTB7B	H1-5		SPAG9
MAP3K6	NFYA		ZDHHC14
ZNF711	EIF2D		CEBPD
ZNHIT1	UQCRFS1		EMP1
PEF1	BCL7A		MAFF
UTRN	ANKRD39		HSPB1
C7	GPN2		IFITM3
TTC37	HECTD3		GEM
MOCS2	CARNMT1		TUBB6
FAM76A	PARS2		APOLD1
DDA1	TENT4B		RHBDF2
PHKA1	ZNF503		DDIT4
TMEM208	TOPORS		S100A11
SCAMP2	CISH		CDKN1A
SNTG1	SLC45A1		MT1E
GOLPH3	SH3BP1		GADD45B
PREX2	GJA3		HSPA1A
NUDCD3	ZNF594		TXNIP
AP4M1	RAB31		PYGL
ANGPTL4	FECH		PDLIM4
ARHGAP35	SOGA1		ADM
ABI2	ELMOD3		TGIF1
COX11	CASD1		STX11
CD151	MYL6B		ROM1
MAPK6	CENPS-CORT		CEBPB
ACYP2	DNAJA2		LRP10
SMO	CHEK1		RAB13
GIMAP7	TACC3		COL8A1
SETX	CKLF-CMTM1		MLPH
HLA-G	WASHC2A		TBXAS1
JAM2	RAVER1		GPSM3
TAF1C	ARMC2		HMOX1
DDAH2	RER1		CNN2
DCBLD2	GSTZ1		BCL3
TXNDC9	NLE1		RUNX1
FBXL2	ZNF778		SLC26A2
ARHGDIG	ZNF211		IER3
PENK	HLTF		SH3TC1
LRRC32	PLA2G12A		SOD2
HEATR5A	SLU7		SERPINH1
ADAM22	DDOST		TNIP2
USP38	SRSF4		B4GALT1
IGFBP5	CLN6		SLC4A11
SMUG1	SUCLA2		NUAK2
PKIB	CENPS		FXYD5
HAPLN1	TPCN2		SBNO2
SMC3	PHF3		HSPA1B
BEX4	LCA5L		MKNK2
SLC16A10	PIGN		FZD7
TINF2	SPIN3		COL4A1
FAM89A	LRTOMT		ARRDC2
NCLN	PRPS1		VAMP8
LRRC49	B9D1		MLKL
HERPUD1	KCTD1		LRRC1
COX6C	FOXP1		VASN
TAC1	MDGA1		DSE
BBS2	MZT2B		TSPO
DLG3	MFSD1		EFNA1
SMARCA4	BBIP1		GPRC5A
SOWAHC	CEP126		NPC2
APLNR	MSH3		SIX5
EGFR	BUB1		MTHFD2
DCAF5	TNK2		TOB2
NDUFC2	ZNF232		SLC7A7
C12orf43	ANKRD13D		PIM1
DBP	CAST		CSRP1
PCBP3	GNB4		BMP4
KCNJ3	TRIP12		MYC
ZFP36	RSL24D1		NDRG1
ABCC12	TK2		RHOBTB3
BRIX1	VRK1		GAS1
CAMK4	PPIL2		CAPG
ATP1B2	CTSV		TIPARP
FAHD1	SMPD4		GLI2
TRIM46	ASPM		MAP3K8
BEX1	OPHN1		NFE2L2
TSEN2	ALG5		PNRC1
TRIP10	DBT		RIN3
CSRNP3	KIF24		VASP
PDIK1L	TTC1		PHF19
TAB3	CEP63		ZNF217
MAOA	R3HDM1		AFF1
SOGA3	POMT2		WEE1
ZDHHC7	HYCC2		CBFB
MIEF2	TLK2		THBS1
PPM1D	ZCWPW1		MVP
FER	CENPI		ARID5A
PPP1R7	EXOSC8		NXN
ADD3	MAOA		ADIPOR2
TOMM40	TMEM216		STK3
CTNNB1	FAM8A1		FANCC
BPHL	MOV10		DUSP1
ANO1	TMEM129		DOK1
S100A8	FAM83G		COL1A2
FBLN1	TCAF2		TEAD2
SMARCA1	SDHAF1		SLFN11
CDH2	POLR3GL		BTG1
PPIP5K1	FAM3A		LSS
IFI16	ZNF561		BAZ1A
ANKHD1	CENPX		SLC26A6
MMP14	EIF4ENIF1		TCIRG1
ID4	CTTNBP2NL		FOXD1
PARP14	CACYBP		ATP6V0E1
MPG	PECR		PLEKHF1
NADK2	DHFR		SERTAD1
KIAA0391	SLC25A1		IMPA2
CDA	MORN1		PER1
TAF2	STK26		GABRE
CALML3	RABGAP1		SERTAD3
MAOB	WDR59		ACSL1
C1RL	GEMIN6		SVIL
TCF12	FBXO36		ERBB2
CHCHD6	MBTPS2		USP54
GLOD4	CCNL2		MXI1
DDX6	TMEM169		IRX3
CNIH3	ARF5		HLX
FHIT	TECPR1		HEBP2
BGN	FBXO24		ADORA2B
CNTNAP3	NEPRO		RAB27A
SVIP	SETD6		LRCH4
ATP5D	ZMIZ2		ARPC1B
EIF5A	KLC2		MPST
DECR2	VOPP1		ID1
GEMIN2	SH3BGR		ZNF652
YBX3	ATG9A		EMP2
TM7SF2	MAPK7		PPP1R14B
MEN1	RFC4		VAT1
FKBP3	HIVEP1		NDE1
CTNNA1	SETD3		FKBP10
NUDT21	PEMT		ZNRF3
HCFC2	SEC14L1		STK38
SPP1	ZNF131		RCC1
MLIP	FGFRL1		FTL
EDEM3	SNX2		OSR1
GPR89A	SDHC		IQCK
CALCRL	COMMD10		CCDC50
CHML	GRK4		PLOD3
MRPS17	GAB1		SH3BP4
CORO1B	MAD2L1		PHF10
TMEM184B	UGGT1		SEMA3F
AGT	ESCO2		TEAD4
SMCR8	EFCAB13		NQO1
PREX1	LYRM2		LOXL2
CHSY1	LRRCC1		P4HA2
PHTF2	CNOT8		KIF1C
PRKCH	GPAT4		ELL2
PEX2	SGK3		SAFB2
AP1S1	LONP2		SLC16A3
ATP6V1D	ACIN1		SLC16A1
OGT	ZC3H18		HSPA2
PTPN13	C5orf34		SNAP23
EXT1	NOP14		TP53INP1
GSTO2	TMEM126A		GPT2
SGTB	ANKRD42		NEXN
SLC39A11	FDFT1		ZBTB1
HECW2	PTS		GMNN
ARL4D	NDUFS8		EEF1D
HYAL2	PTP4A2		DYNLT1
NEDD4L	LRRK1		EFEMP1
SLC25A17	PHF21A		BTG2
PTRH1	CKLF		IGF2BP2
N4BP2L1	WLS		LYN
UBR2	PPP2R5B		SNED1
FAXC	SOX6		FOS
RAB4B	API5		DLL1
OS9	NUMA1		SERPINB6
MED1	WASHC3		TSKU
BAIAP2L2	COG6		MYO10
ZBTB33	NUP107		CFLAR
SELENBP1	ZRANB3		TNFAIP8
HEPH	EXTL2		LIMS1
AFAP1L1	MSRB3		EIF4EBP1
RNF128	MARS1		PCOLCE
MCOLN1	SSH2		ELF4
ARHGAP5	CARS2		NECAP2
SRGAP1	LRRC51		CLK1
CP	ACTR6		HSD17B7
LTBP3	MYG1		SPSB1
COPS7A	MSH6		SLC4A2
WFDC2	CFLAR		EML3
SLC6A12	FANCG		SERPINE1
ZNF280C	SENP2		S100A6
DHRS7B	CCNK		XPNPEP3
STS	NEDD1		ORAI1
IFI44	ARHGAP5		MTA2
CGNL1	ELAC2		HMBOX1
ERG	WDR77		CASC3
CDK2AP1	TRMT44		CSPG4
NLE1	CRIP2		PLOD1
AGK	TRHDE		FGFR1OP2
KIF2A	PSME1		RASSF4
ODF2L	ZNF280D		MCC
UBE2D1	WDR73		NPC1
IGF1	NUP93		BCAT2
CAMKK2	APRT		RAB34
GAMT	ZNF768		FBXO30
PALLD	RHOT1		STXBP4
XKR4	TMEM87B		ZNF397
WDR1	CTDSP1		DAB2
COMMD4	ATP13A1		KLHL21
PTPRR	BRCC3		MGAT1
VEZT	LRCH4		REEP4
PFDN2	DCTN5		CTSC
DCP2	SPAG7		TP53
TOM1	PCYT2		DNAJB1
SOX13	BRI3		COL4A2
CD109	FLYWCH2		C2CD2
ELOVL7	ARHGDIA		FAM114A1
FOXC1	SHMT1		LBR
USP20	YTHDC1		IGFBP4
MRAS	EPN2		RP2
CDC14A	ARMC7		TMEM106A
STT3B	HELZ		PLP2
BAG4	ZNF124		TRAM2
TMEM141	ZNF397		COL1A1
CPE	GMIP		NFIC
LRP12	ZNF846		ABL1
ZNF384	ATXN7L3		RTKN
BCAS4	BLOC1S3		MTMR11
PGM1	ERCC1		ANKZF1
JADE1	KLHL21		USP3
RABL2B	PSME3		PLD2
MMP24	ZNF773		RAB31
DNAH14	CCDC97		PRSS23
TRPC1	PLEKHA4		PLEKHG2
RUNDC1	ZNF333		ACAD11
MSH6	ADGRE3		AKAP8L
GPR158	TIMM23		VEZF1
SMYD5	ACOX3		RASA3
GLCCI1	B4GAT1		DPP9
ARAP1	NDUFB3		CD55
HDGFRP2	PRKAB2		ZRSR2
IFT27	LZTS3		THAP2
TMEFF1	TMCC2		MYO9B
ROCK1	TRAPPC6A		ZSCAN22
PSAP	ZBTB7A		PIM3
ALOX5AP	NFIC		POLH
EFCAB14	TIMP2		ANKRD13D
TRAPPC9	RBMS1		GNG11
TCEAL2	ALDH4A1		CARHSP1
RASGRF2	HOXC9		SFN
PIK3C2A	HTT		RAP1A
RNF139	ATP5MC3		SIPA1L3
SERPINB1	NUDT2		RBM38
ACTL6A	MLLT6		CNKSR3
DDX54	CMC4		ZNF609
TMEM242	MTCP1		RNF135
RBM11	SNRPE		DDX11
ZBTB20	NFKB2		NUMA1
AP3S1	PUDP		HMG20B
WDFY3	ATP5PB		NBPF11
COLGALT1	NFX1		ZNF438
GNB5	SF3B4		RPS27L
TNFAIP3	STK11		EEF2K
PCDH9	PTPN21		RAB32
IDE	ATG2A		PCID2
PPARA	PLEKHN1		RRBP1
STEAP4	TOR2A		DHCR7
FUCA2	IL15RA		SYT1
SFXN1	OTUD7B		DUSP4
SPG7	TRMO		EGR1
COX7B	MPP7		PAK1
ARMC10	ADIRF		RAB3B
OGFOD1	NTPCR		CAP2
TAGLN2	LMBRD2		ATP6V1A
TRIP12	ANKRD34A		DMXL2
LAMA3	THRA		TBC1D9
PIAS1	PAOX		DLX1
SH2D4A	CSPG4		MDH1
ENTPD3	B3GLCT		GOT1
TM7SF3	QSOX2		SERPINI1
PCSK5	ARHGAP27		GLRB
VPS33A	MED13L		YWHAH
WDR6	MTSS2		KIFAP3
AP2S1	CEP68		FAM3C
EMX2	MEPCE		CDH13
MICALL2	NET1		MOAP1
RNF175	KMT5C		RAN
HLA-B	P3H3		MLLT11
CASP4	ZFP82		NKIRAS1
ICA1	ZNF567		SRD5A1
MYO5B	SLC30A7		TUBB2A
PCDHGA11	GNPDA2		MAP2K1
NFU1	SLC25A43		UBE2T
GRIK1	SPRYD4		OPN3
FAM117B	SMPDL3A		PCMT1
UBE2M	RHBDF1		PHF14
SNX19	LRRC45		EIF4A2
INO80C	MSANTD3		TPBG
TMEM109	COX14		SLC39A10
CPT1A	CCDC85A		SEC23A
AGMAT	AIFM2		PLK2
NDUFV3	ARHGAP9		ANKRD39
GTF2H5	ANAPC13		PFN2
SSBP1	MED10		ETV5
MAP3K12	ALG12		CDKN3
PLCH2	MRI1		ATP6AP2
TSPYL5	FHDC1		ATP2B1
PPP2CA	BHLHE41		TUSC3
RBM24	ZNF644		HIVEP2
NEBL	PACC1		NECAP1
CHP1	ERVMER34-1		NALCN
CNPY2	MAGEF1		RALB
ZBTB8OS	RRAGC		PCLO
STAG2	ATP13A2		COPS4
BTBD11	CTPS2		HOPX
TACC1	SMYD2		SYNJ1
ACP2	FARSB		GRHL1
CA2	C14orf119		OXCT1
ZNF706	CZIB		CHN1
FHL2	HPF1		DUSP6
SMYD3	COMMD8		ATP1B1
LRRC8B	ADPRS		PGM2L1
HEG1	CLCF1		NIT2
GLUD2	TCEAL9		TSPAN13
AP4B1	SLC7A11		CCNC
PRTN3	KCNIP3		PRPS2
FAM131A	DNMT3A		YWHAG
FMNL2	CTC1		KCTD1
PDZD7	PMEPA1		PIK3CB
GTF2H1	DDX55		WSB2
S100A9	DDX5		HMGCS1
SENP5	PFAS		HACL1
ATP12A	SLC35A4		ARHGEF9
BLOC1S5	NKAIN2		NSF
HNRNPH1	ALG9		VPS4B
SAMD9L	CASP2		RAP2A
TRIP6	TLN1		TOX
RHOC	RAD50		R3HDM1
TFE3	IKBKB		MDH2
GRK6	DNAJC7		ARHGEF7
HABP4	POLR2A		MRPS30
SH3GLB2	PRSS3		NDUFA4
FBXO3	KCNK2		VDAC2
ASCC1	TRIB2		PJA2
WDR25	RNF20		SPRY4
ANKRD46	IL5		SPA17
CDC42EP3	DAB2		CCDC87
FAM168A	ISOC1		SLITRK5
ALDH9A1	ARFGAP2		SMYD2
ABCC9	MARF1		YWHAB
AHCYL1	RTN4IP1		TMEM65
VAX1	YIPF4		SRD5A3
TOMM20	BUB3		UBLCP1
CHD4	EPG5		TRHDE
SPEN	ARHGEF1		FZD3
AKR7A2	CREB3		DLX2
COL6A1	SOX4		CCDC103
ALG11	ZBTB6		FBXL17
CNTN5	SPAG4		FAM81A
GDAP1	CNKSR3		SNAPC5
SPTB	MTLN		TMEM158
CASP9	PGAP4		RCN2
XK	QRSL1		DYNC1LI1
NDUFB1	LPAR3		CYCS
CEP350	LAMTOR2		TIMM8A
SLC44A3	LARS2		BASP1
SPIRE2	LMBR1L		VKORC1L1
HRAS	TMEM254		PLEKHB2
PXN	SELENOS		SLC25A40
ICAM2	MUTYH		CEP68
ELFN1	POLD3		GUF1
NDUFB10	CYBC1		PREP
MYCT1	JMJD4		PID1
ITM2C	MICOS10		STXBP5
GSN	ZNF700		MDH1B
KCNJ6	TPM3		MMD
ANKRD44	RPGRIP1L		FEN1
BTD	KIZ		ELOVL4
RRP15	SNAP47		KCNIP3
SLC25A35	ZNF189		C1orf74
NCSTN	HAPSTR1		G3BP2
CCDC106	PTRH1		PRKAR1A
EXOC6	PHF20L1		NAPB
TRMT6	PRXL2B		STX1A
GLMN	ATP5F1A		UBE2E3
SPARC	GMPR2		KRAS
FAM208B	ZSCAN29		LGALS8
ARMCX5	KNL1		CCDC34
MRPS9	FTO		DSTN
LSM11	AGL		HSPA8
KHK	DIABLO		TUBA1A
ZRANB3	AIG1		NNT
FES	BDH1		LMO4
TRIM21	ATP8B2		CISD1
CORO2A	N4BP2L2		NRGN
NDUFS5	CRPPA		NME1
MOV10	G3BP2		GPR137C
SLC1A5	DNAJB1		BRMS1L
WDHD1	BRIP1		DDX25
NDUFA3	TAF5		BNIP3
TMEM261	PNKD		TUBA4A
FKBP5	NBAS		PNMA1
DUSP26	PTBP1		BBS7
SPR	EIF3D		TUBB3
IFT122	SLC25A17		STAMBPL1
ABHD14A	PRCP		AKAP11
PRKX	SS18		ACP1
SPATA13	MOB4		BTBD10
C21orf2	SPRYD3		RAB1A
EIF3F	ZNF346		MBTPS2
CD34	GCAT		CNOT7
SEC22A	ANLN		STK32C
CCDC134	NUCB1		AMIGO2
KIAA1551	KCMF1		GPR155
TATDN3	B4GALT4		ZWILCH
MRPL54	GYG1		SLC2A13
PRDM16	AAMP		YEATS4
DNM1L	MATCAP2		TSPYL1
TBC1D2B	DGCR8		ACTR10
NT5DC3	PACRGL		RFK
PCDHGC3	DCTD		RAB27B
TYK2	NCAPG		EID1
TANC1	TMEM33		HSD11B1L
RNASEH2B	UIMC1		POLR2K
OSBPL10	KIF15		TMEM14A
PDLIM1	CPOX		NTN4
MPPE1	PYCR1		KLF10
HMOX2	ZFAT		NDUFS4
SGSM1	ERI1		NUDT18
PDE5A	LETM2		WASL
PLEKHM2	CDKL3		GTF2H3
ADAR	NFYC		NDUFA9
C12orf45	NEDD8-MDP1		NPTN
RSU1	CCDC90B		ATP2A2
MARK1	TPK1		LMBR1
RYR3	FKBP4		C9orf72
TMEM123	SLC39A3		CACNB3
CD180	PPP1R37		DPY19L2
FHL5	MXI1		MRPS18C
GALNT15	CCDC38		TMEM14B
FAM217B	NEDD8		DNAJC6
ASIC2	PCBP2		GGH
SAMD13	CNOT9		USP12
NCALD	NIPAL4		SLC12A5
FAM45A	AMDHD1		IDH3A
CCSAP	ZNF710		MCAT
LRRC73	LRRC28		VDAC3
SIPA1	AEN		RNF11
DNAJC2	TUBGCP4		UQCRFS1
SAMD4A	TP53I3		PANK3
UNC5B	AGAP3		CCNB1
TVP23A	RECQL5		NDFIP1
NETO2	BLTP2		MRPS23
MESDC1	PSMB10		TMEFF2
DDX41	FBXL12		STXBP1
TRAPPC12	HEATR6		MAGED1
ALG1	ATG4D		MED31
GPR107	CCDC43		MYCBP2
SMTN	SYDE1		ZNF233
RNF170	NR2F6		DLAT
STAB1	TECR		GNAQ
LLPH	KPNA3		SLC30A9
COPS7B	KIF3B		SUMO3
DRAP1	CCNT1		HOMER1
ZNF24	SURF6		FBXW7
RCAN2	STAM2		KIF3C
SLC10A4	TTLL1		SACS
VPS33B	FST		RAD51C
NAA10	POLR2J		LGMN
TMED2	HSF2		PTHLH
RAB20	TAF1A		PGAM1
CA13	PLEKHA1		RUFY3
TRIM3	CC2D1B		COX5A
SYMPK	CMTR1		NOLC1
DARS2	ANKRD40		C4orf33
PDIA4	TSPAN13		GLCE
PATL1	METAP1D		PSMD8
GTDC1	EEPD1		UQCRH
CASKIN2	POGLUT3		FKBP1B
IARS2	USP37		UGP2
RPUSD4	MON1A		CCNYL1
RAB9B	RBM45		MORF4L2
ATG4D	SLC35F3		SLC25A5
CLEC5A	MRPL50		BECN1
PPFIA1	ZBTB2		PDHX
MT1M	BVES		GOT2
CALR	TTC16		OAT
AREL1	C9orf43		INPP5F
PDCL	KIAA1143		PRKAG2
RNF114	SCMH1		TMEM38A
KIAA2022	DMAC1		PANK2
CLIC4	MACIR		NUDT11
DNAJC13	KAZALD1		C1orf52
PSMG1	ZNF845		SLC39A9
DPYSL3	VPS13A		NDFIP2
REM2	SRXN1		SERINC3
NKIRAS2	WDR11		PCYOX1
ZC3H11A	MTIF3		TBPL1
ATP13A4	POLE3		CAPZA2
CCNT1	DCAF16		ABHD6
CA10	KLHL9		LANCL2
SHISA9	NXT1		TSPYL4
RNF25	HEG1		CSNK2A1
ATP11B	UTP11		TRIM37
PLEKHJ1	GPSM3		PRMT1
TECPR1	RHOF		NFKBIE
HDAC7	RBM4B		IMMT
UBAP2	YIPF3		HINT1
TTPAL	DIAPH1		DNMT3A
SLC7A11	ZNF550		AK5
LRG1	EXOC6B		COL5A2
GPI	LENG8		ATP6V1E1
EFCAB6	THOC5		LRRC40
HUNK	ZNF76		ZMIZ2
PRRX1	CNEP1R1		DDX1
SLC16A9	ZNF19		CHMP5
MGST1	NAGLU		UBL4A
CCDC93	MPG		RPA3
TMEM246	DCAF12		ETV1
LSM5	PSEN1		AUH
ZC3H12C	NUTF2		ARMC1
SCRN1	RAB14		BCAT1
NMI	UBE2T		COG8
PIK3CA	CDC42		ITPR1
NMU	C22orf39		MAP3K9
SEZ6L2	BOP1		PSMD14
SOAT1	ATAD5		ARIH1
ZHX3	RELCH		PGAP1
MANEA	RNASEK		CABYR
LEMD3	ACOT2		HMGN2
ARSG	TMEM230		ZNF675
TXNDC5	PYCR3		CCDC85A
MRPS12	TEX264		THOC7
AQP1	TUBGCP3		KCNK2
ADH1B	TPGS2		ADO
CDK12	OSTC		ATP6V1F
LMAN1	SYMPK		CDC42SE2
DLL4	NBPF11		INPP4A
DHX33	ALDH3B1		ATP6V1H
SYTL4	IKBKG		EIF2S1
FAM122B	EIF3K		TXN
DNAJC4	ZNF48		PDF
NEK6	SSH3		CHCHD2
PRKCE	TYW1B		GLRX2
ARHGEF10	ANKRD36B		PRKCD
PLA2G15	HSF1		PDHB
CCDC47	GPR155		TUBGCP5
TACO1	BFAR		EXOC8
INHBB	AP2B1		EIF1B
NCOA3	TMEM106C		ASPHD1
SYT12	ZNF107		ENOPH1
SPINT2	KIAA0586		SUSD5
SALL1	DIPK1A		SFPQ
RAD18	RELA		HMGCR
DDX17	ZMYM2		ATP6V1C1
MPC2	ARFIP2		PFKM
TOP3A	TCTN1		SIRT5
UBE2J2	AGRN		PPCS
ANXA2	PCGF2		NDUFB6
ARMC8	GLIPR2		UQCRC1
SLC38A9	CLASRP		PI4KA
SLC7A1	RALGPS2		E2F3
WRB	ZNF274		SLC25A46
HNF1A	EP400		RAB6A
CCKBR	FAM227A		SLC25A3
SULT1B1	DDRGK1		CENPP
RTCA	SLC35B2		SPTBN1
SLC45A1	LRRC20		TTC3
NDUFV1	UNKL		RAB3GAP1
TAMM41	PI4KB		SMS
SLC52A3	NUDC		MICAL2
HS3ST1	CREM		CAMSAP1
S100A4	EZH1		NDUFV2
VSIG4	MCM3AP		KCTD16
EIF2B2	CCDC174		ISCA1
RNF213	TTBK2		HDHD2
NUP98	TUBE1		ECHDC1
SLC27A4	CCDC186		GOPC
DHRSX	C14orf93		MYO5A
UFL1	RUNX1		KHDRBS1
HLA-C	CCAR1		CITED2
NPR2	CD276		STAM
MYPOP	PAPOLA		PRPS1
STXBP5L	APEX1		TUBA1B
FBXO2	GIT1		PCNP
SDCBP	POLR3E		VPS35
CYP7B1	HS1BP3		SERTAD4
FMOD	CHST15		OPA1
MRPS25	ZNF562		SNX3
NDP	SORT1		CTDSPL2
CASP6	DNAJB6		CDC27
DDB2	HPS1		SLC25A15
PTGES2	FPGT		CS
APOOL	CWF19L1		STMN3
PQLC1	SYT14		FAM98A
MSRB3	TNFAIP8L3		KCNQ5
HSPG2	JAK2		SPCS1
CDC40	TTC33		SERF1A
PDCD2	DOCK7		PRSS3
ATF6	DPAGT1		ARL15
NEDD4	CNPY1		HTR7
P2RX7	RILPL1		CDH18
CALM2	IWS1		CEP72
TERF2	ATG13		MTF2
YME1L1	MTIF2		RELL2
ACOT7	KCTD7		CLTC
SAC3D1	TMEM182		RABEP1
ACSS3	TIMM9		C5orf34
CDH22	POMP		SDHB
CHST14	PHGDH		PSMC3
PDE12	ANAPC10		ZDHHC3
PDE1A	TSC1		CCNDBP1
DNAJC18	CD47		MAP2K4
ARL16	DNAJC21		TIMM17A
CLPB	TRMU		WDR47
NAA50	ZNF718		NDRG3
PDZD8	C11orf80		RAP1GDS1
PPP2R1A	SLC19A2		FBXO34
YDJC	VPS33A		VPS29
EXD2	C9orf72		STUB1
BCL11B	TPP1		PIGZ
SDC1	SGCE		BLVRA
SLC35B4	PPFIA1		STAT3
IFT43	DNAJC19		IGF2R
CUL4A	CUX1		ITGA6
ZKSCAN8	MIGA1		FOXO1
C6orf136	MPL		TNFRSF1A
MFAP3L	CFAP20DC		CD44
SS18	GINM1		NFKBIA
ATP6V1B2	DARS2		TLR4
PSMD13	KAT6A		JAK1
KAT2B	G2E3		ITGAV
KIAA0196	CPSF6		SMAD1
HR	SLC18B1		SLC3A2
SCG5	FPGT-TNNI3K		NFKB1
RAPH1	FARS2		CASP7
C11orf74	TOR1A		IRF2
ATP11A	TRNT1		B2M
ATP6V0D1	DHRS12		ITGA5
HBP1	DIP2A		NOTCH2
METTL21A	PEPD		LIFR
MRPL38	GTF3C3		CD59
RNMT	ZNF891		LRP1
SHC1	KANSL3		DDR1
RGS7	NNT		RELA
TRIM34	CCDC57		TICAM2
PLIN3	UFSP1		CSF1
NLK	ACAT1		NFKB2
VAPA	POLE		CANX
PPP1R14C	BLOC1S6		EP300
B4GALT6	HMGA1		PSIP1
REEP1	DUS4L-BCAP29		TRAF6
RWDD2B	SPEN		CMTM4
LPIN1	CXXC1		IGF1R
PELI2	MED11		MYD88
RANBP17	SAC3D1		FYN
CLN6	FIG4		CD58
SSU72	KIF2A		HLA-E
AKAP5	TRIM2		RHCE
TSNAX	LCOR		PRDX6
ADNP	SMNDC1		ILF2
LMBRD1	PLEKHG5		TAP1
CCNE1	HNRNPA3		CD63
PAXBP1	SGTA		RIPK1
DCBLD1	PARP1		PARP1
PLA2G4A	YKT6		ITGB1
GSTO1	NEK9		ITGA1
HCN4	PTGES3L		CMTM6
GLRA3	ERCC4		YWHAZ
FGF12	RSRC1		IL6ST
NMRAL1	ERP44		CD151
SPARCL1	TAF2		C1RL
SIRT6	NCAPD3		CD109
CDH5	TAF3		TYK2
SS18L2	ZBTB11		HLA-C
SERPING1	CHPF2		CASP6
SCAMP1	CUL2		SDC1
FSTL3	ZNF747		FGFR1
RANBP1	TANC2		TAP2
SORCS3	ELOC		PSMB8
PRKAG1	CHPF		CXCL1
EIF2S2	SOS1		TIMP1
CEP76	ZRSR2		IL4R
AAK1	UBA6		TNFRSF10D
NBEAL1	DAXX		TNFRSF10B
SLC25A11	TMEM218		TNFRSF12A
MAT2A	COL16A1		LTBR
FGFR1	PGP		IL15RA
ATP5E	PIGK		IL1R1
ADCK1	SERINC4		MICA
TNFAIP8L1	TRAF3		IRF1
FAM127A	NCBP2L		PLAUR
MAPRE3	LRRIQ3		F3
TMEM201	RBM33		CXCL2
2024-09-06	ALDOC		NFIL3
TRAPPC5	CLDN12		CD81
IL13RA1	ZFAND2A		MICB
DUS2	PDGFB		TNFRSF10A
AVL9	NAA50		CMTM7
SEMA4B	CBY1		ENC1
HNRNPA2B1	CDC42EP1		PRNP
SNF8	PHF19		CD47
LTF	ELF4		CD2BP2
MID2	CDC7		PPP3CA
XRN1	TRAF2		THY1
C8orf34	TIMM10B
SLC41A3	PTGES3L-AARSD1
NEK9	AP1G1
ROGDI	CSNK1D
TAP2	NQO1
RTF1	DDX11
RABL2A	C5orf22
PIGL	NAAA
SFRP2	MPI
AHCTF1	DBF4B
GPKOW	ZNF721
C15orf61	METTL17
FARSA	SMIM7
KIF5C	CWC22
C1QTNF5	NUBP2
MANEAL	RANBP3
NOMO1	PPHLN1
PKNOX2	PLRG1
TUFT1	ALAD
CYBRD1	PALS2
ZNF131	SFXN5
PITPNC1	AVL9
ITGB1BP1	SEMA3F
SDC4	ASNSD1
DUSP11	PPP4R2
VIP	YAE1
GSDMD	DNAJC2
KIRREL3	TREX1
IDH3G	ECT2
SLC4A8	ICA1L
KBTBD2	IP6K2
MAGOHB	MIS18BP1
NARFL	FAM136A
TTLL5	ECD
CD200	STARD3NL
C15orf41	SEC22C
ANG	NCAPH
MTDH	EIF5A2
LDLR	ING2
FPR1	TBC1D14
SLC37A3	MCM10
UBXN6	ANO10
VAMP2	LIPT1
CDC26	MADD
LBH	IL5RA
PKN3	LYRM4
DSC2	RBBP7
EPB41L4B	BTBD9
NTRK2	SNX8
DROSHA	DZIP3
ZNF800	ATP6V1A
CHD1	ZNF862
ACY1	SIDT2
PC	PSPH
INVS	CALD1
BNIP2	DUSP18
FXYD6	C7orf25
RSRC1	FAM185A
AXL	TMEM198
ATL3	VPS8
HPRT1	TMEM187
KCNK1	RNF216
RBM17	DHFR2
NHLRC1	PRPSAP1
PPP2R5C	PSMC2
MCM4	PCYOX1
DGKB	BTN2A1
BOLA3	ZNF322
KANK1	ARL6IP5
MED15	CHCHD3
AP3M2	NCKIPSD
CRY1	FUBP1
PELI3	FASTKD1
ERP44	ARPC2
RNF8	NMI
FRY	WDCP
GRAMD1C	SUPT4H1
PAK2	TARS1
SCHIP1	ABCE1
POP7	YTHDC2
THG1L	NREP
GNG13	TUSC3
C15orf40	TSC22D3
CES2	SEC31A
KDM3A	TMCC1
TRUB2	RIOX2
SLC32A1	PGM3
RGL3	TTK
TFB1M	TMEM232
CHRFAM7A	ZNF765
SCG2	CCNB1
PSMB8	CENPE
SPAG9	CDH18
ZDHHC14	TENT4A
[truncated: 6,761 more rows]

## Sheet: Sup Table6
Sup. Table 6: Metadata for human postmortem samples
HSB#	Age (Years)	Sex	Neuropathology Diagnosis	Braak & Braak Stage	Structure
3286	65	Female	Alzheimer's Disease	N/A	BA 10
3278	81	Female	Alzheimer's Disease	N/A	BA 10
3311	77	Female	Alzheimer's Disease	5	BA 10
3316	77	Female	Alzheimer's Disease	5	BA 10
3329	74	Female	Alzheimer's Disease	6	BA 10
3342	88	Female	Alzheimer's Disease	N/A	BA 10
3367	75	Female	Alzheimer's Disease	5	BA 10
3478	88	Male	Alzheimer's Disease	5	BA 10
3512	76	Male	Alzheimer's Disease	6	BA 10
3530	84	Male	Alzheimer's Disease	5	BA 10
3674	79	Male	Alzheimer's Disease	N/A	BA 10
3712	76	Male	Alzheimer's Disease	N/A	BA 10
4431	68	Female	Normal		BA 10
3740	88	Female	Normal		BA 10
3750	77	Male	Normal		BA 10
3777	84	Male	Normal		BA 10
4691	74	Male	Normal		BA 10
5072	83	Male	Normal		BA 10
5190	68	Male	Normal		BA 10
4320	87	Male	Normal aging		BA 10
5265	80	Male	Normal aging		BA 10
3795	72	Female	Normal		BA 10
3805	70	Male	Normal		BA 10
3861	81	Female	Normal		BA 10

## Sheet: Sup Table7
Sup. Table 7: Oligos used in qPCR, shRNA, sgRNA and ChIP-PCR
Gene	Forward/Reverse	Sequence
PHF2 (Human)	F	TGCGTGAAGGACAGTTACACCG	qPCR
	R	CATCTCGCTGTGGTTAGAGGCA
Phf2 (Mouse)	F	CCCCAACATTCTACGTGAGTG
	R	CTGTTTGGTAACGTCTGTCACA
Stat3 (Mouse)	F	ACTTCAGACCCGCCAACAAA
	R	CACCACGAAGGCACTCTTCA
Nfkbia (Human & Mouse)	F	GAGCTCCGAGACTTTCGAGG
	R	ACACGTGTGGCCATTGTAGT
Nfkb1 (Mouse)	F	GTCAAAATTTGCAACTATGTGGGG
	R	CTGTCATCCGTGCTTCCAGT
Nfkb2 (Mouse)	F	TGATGGCACAGGACGAGAAC
	R	GCGTGATAAATGACGTGGGC
Smad1 (Mouse)	F	CCAGCGCGACCAGATCAAT
	R	TCCAGCGAGGATCCCAGTTA
Ep300 (Mouse)	F	GTGAACAACATGAGTGCTAGTCC
	R	GCCACACCAGCATTTTCACT
Foxo1 (Mouse)	F	CGGAAAATCACCCCGGAGAA
	R	GAGCTGGTTCGAGGACGAAA
Tnfrsf1a (Mouse)	F	GCTGTTGCCCCTGGTTATCT
	R	ATGGAGTAGACTTCGGGCCT
Fgfr1 (Human & Mouse)	F	TCTGGAAGCCCTGGAAGAGA
	R	GATGCTCTTGGCCAGCTTGT
IL6st (Human & Mouse)	F	GAAGCCATAGTCGTGCCTGT
	R	GAGGTGACCACTGGGCAATA
Notch2 (Mouse)	F	TATCGCCCAGACATTCTCGC
	R	ACACACTGACGGGGATCAAC
Ywhaz (Human & Mouse)	F	AAGCAGGAGAAGGAGGGGAA
	R	TGTGGGACAGCATGGATGAC
Csf1 (Human & Mouse)	F	GCATCCCAGGACAGCG
	R	GGAGCCCAGCCATGTCG
Gapdh (Mouse)	F	GACAACTCACTCAAGATTGTCAG
	R	ATGGCATGGACTGTGGTCATGAG
Phf2 shRNA (Mouse)	F	GATCCG-GAGCTGAAGATAGACGAGTTT-GAAGCTTG-AAACTCGTCTATCTTCAGCTC-CTTTTTTT	shRNA
	R	CTAGAAAAAAAG-GAGCTGAAGATAGACGAGTTT-CAAGCTTC-AAACTCGTCTATCTTCAGCTC-CG
Phf2 sgRNA1 (Mouse)	F	caccgACAAAGCGAATGGACGCGCGGGG	CRISPR
	R	AaacCCCCGCGCGTCCATTCGCTTTGTc
Phf2 sgRNA2 (Mouse)	F	caccgGCGTCCACACAATGCCGGCGCGG
	R	aaacCCGCGCCGGCATTGTGTGGACGCc
Notch2-Promoter (Mouse)	F	AGACCATCCCTCTCTGTCTCT	ChIP-PCR
	R	TGTCAAAAGCTGGGAACGCC
Nfkbia-Promoter (Mouse)	F	TCCACCAAGCGCTCCTTCTT
	R	ATCCCCTGCCAGCGTTTATAG
